# Supplementary material for: Proximity to the water surface markedly enhances the force production on underwater flapping wings
Source: PLoS One. 2024 Mar 13;19(3):e0299542. doi: 10.1371/journal.pone.0299542 (PMC10936826; doi:10.1371/journal.pone.0299542)
Supplement: S1 Dataset — The compressed zip directory file contains all datasets presented in this article. (ZIP) [file pone.0299542.s001.zip]

Archive with 34 entries (34 files):
- Figshare_data_to_upload/SLE_data_100hByC_000.csv
- Figshare_data_to_upload/SLE_data_100hByC_007.csv
- Figshare_data_to_upload/SLE_data_100hByC_011.csv
- Figshare_data_to_upload/SLE_data_100hByC_022.csv
- Figshare_data_to_upload/SLE_data_100hByC_033.csv
- Figshare_data_to_upload/SLE_data_100hByC_044.csv
- Figshare_data_to_upload/SLE_data_100hByC_055.csv
- Figshare_data_to_upload/SLE_data_100hByC_067.csv
- Figshare_data_to_upload/SLE_data_100hByC_078.csv
- Figshare_data_to_upload/SLE_data_100hByC_089.csv
- Figshare_data_to_upload/SLE_data_100hByC_100.csv
- Figshare_data_to_upload/SLE_data_100hByC_111.csv
- Figshare_data_to_upload/SLE_data_100hByC_133.csv
- Figshare_data_to_upload/SLE_data_100hByC_155.csv
- Figshare_data_to_upload/SLE_data_100hByC_177.csv
- Figshare_data_to_upload/SLE_data_100hByC_200.csv
- Figshare_data_to_upload/SLE_data_100hByC_222.csv
- Figshare_data_to_upload/STE_data_100hByC_000.csv
- Figshare_data_to_upload/STE_data_100hByC_007.csv
- Figshare_data_to_upload/STE_data_100hByC_011.csv
- Figshare_data_to_upload/STE_data_100hByC_022.csv
- Figshare_data_to_upload/STE_data_100hByC_033.csv
- Figshare_data_to_upload/STE_data_100hByC_044.csv
- Figshare_data_to_upload/STE_data_100hByC_055.csv
- Figshare_data_to_upload/STE_data_100hByC_067.csv
- Figshare_data_to_upload/STE_data_100hByC_078.csv
- Figshare_data_to_upload/STE_data_100hByC_089.csv
- Figshare_data_to_upload/STE_data_100hByC_100.csv
- Figshare_data_to_upload/STE_data_100hByC_111.csv
- Figshare_data_to_upload/STE_data_100hByC_133.csv
- Figshare_data_to_upload/STE_data_100hByC_155.csv
- Figshare_data_to_upload/STE_data_100hByC_177.csv
- Figshare_data_to_upload/STE_data_100hByC_200.csv
- Figshare_data_to_upload/STE_data_100hByC_222.csv
