# Supplementary material for: Proximity to the water surface markedly enhances the force production on underwater flapping wings
Source: PLoS One. 2024 Mar 13;19(3):e0299542. doi: 10.1371/journal.pone.0299542 (PMC10936826; doi:10.1371/journal.pone.0299542)
Supplement: S1 Dataset — The compressed zip directory file contains all datasets presented in this article. (ZIP) [file pone.0299542.s001.zip › Figshare_data_to_upload/SLE_data_100hByC_011.csv]

CL	CD	Phi_deg	Psi_deg	t_T
0.3830107151644918	-2.0693895946255467	73.53680778202414	2.7408882908340244	0.0
0.7410169095139049	3.017639981734026	73.32110189725462	10.011860818627639	0.01
1.1942521560029202	3.7639241196719553	72.65130687103299	16.75751654543194	0.02
1.6739067479746907	4.15887023696381	71.53820438460775	22.749910329291136	0.03
2.088089394950264	4.241551325343635	70.00952237255076	27.85438525360589	0.04
2.3977345617166366	4.203601880496004	68.10707247404449	32.03192639869011	0.05
2.6284529285804172	4.110310139245595	65.88137573545045	35.32659500168107	0.06
2.8171298535753646	3.98777197969494	63.385401507436505	37.84272857348963	0.07
3.000777798673972	3.8862601161263557	60.66883653254472	39.71781944017592	0.08
3.210514119515301	3.8586579681385245	57.77361543861845	41.09688047563977	0.09
3.4620449178905823	3.9277159889199496	54.731217201556	42.112583184826626	0.1
3.753701768571382	4.0893734525496175	51.56205571637143	42.87328730286355	0.11
4.069591275314311	4.319310263625629	48.27687884787342	43.45881837037918	0.12
4.385256836096657	4.5816853837556435	44.87959652844466	43.922243218862164	0.13
4.6739251228734195	4.838338082699902	41.37067004439312	44.29523851691103	0.14
4.911848595157906	5.05632815803998	37.75021672847759	44.594795798911946	0.15
5.081905126679818	5.212492591428287	34.02033052155477	44.82961268824972	0.16
5.175299352565683	5.2949456670771	30.186462909103103	45.005158042383506	0.17
5.191728417766116	5.302394097630386	26.258019399336753	45.126979192303885	0.18
5.138524055375951	5.2423745199691245	22.248532919908023	45.20224586474718	0.19
5.029013607470986	5.128887840336311	18.175555036865482	45.23984554170461	0.2
4.880141355875493	4.9795328683008915	14.05997966980845	45.249583465707424	0.21
4.7096537058700605	4.812449854631586	9.924426494908179	45.24102778851011	0.22
4.533499756309425	4.643606625087135	5.790794299224385	45.222401827559864	0.23
4.36396893643356	4.484879704254828	1.6775888892219402	45.199814649400594	0.24
4.208861376774793	4.343239101128589	-2.4022558292615144	45.17698749572271	0.25
4.071638611927116	4.220987119924782	-6.442426980680581	45.15549125082606	0.26
3.9520601051141186	4.1165302991159844	-10.44286493767195	45.13540478258781	0.27
3.846948186304631	4.025342117515943	-14.408075241076906	45.11624770387582	0.28
3.75106829598369	3.941117530126114	-18.344537989676823	45.09794997962179	0.29
3.6585501125837396	3.8575498583633405	-22.257638715993096	45.08147953163309	0.3
3.5650076858217874	3.770777467704683	-26.148570734794692	45.068720080436904	0.31
3.469400613331583	3.6813427712975653	-30.012174245762502	45.0613458184218	0.32
3.3744108951956497	3.5944495460095025	-33.83666506900447	45.05869429640321	0.33
3.28494348765974	3.518323566216948	-37.60516415054163	45.05482168301374	0.34
3.205236467370656	3.4613045053853737	-41.29805257626094	45.03498209232802	0.35000000000000003
3.135999253329685	3.429116192124378	-44.895006769373595	44.97185917884288	0.36
3.0728053631946923	3.423310120683289	-48.376135073469854	44.82199764201927	0.37
3.005927945030017	3.4406782755537813	-51.722413579434715	44.522989246318616	0.38
2.921313013038218	3.472876369016933	-54.915783240521556	43.99203311448754	0.39
2.8023188724351042	3.5057170235868753	-57.93887980623333	43.12656511769991	0.4
2.6321163061969512	3.5178775696941402	-60.77436381478974	41.80798682793346	0.41000000000000003
2.396962001770235	3.479137732527588	-63.40411964031735	39.909847141276245	0.42
2.090932405713758	3.349024849571016	-65.80864532912781	37.311325619758534	0.43
1.7227395061650004	3.0830632779709366	-67.96672772674823	33.91535868909292	0.44
1.3180266111192545	2.710567171811358	-69.85529008794157	29.66877228684868	0.45
0.9015298196136022	2.26476672208332	-71.44945269144527	24.580131952930714	0.46
0.5192876727941733	1.6597960594281393	-72.72293981501382	18.73058179505795	0.47000000000000003
0.25266697290322365	0.8401623714258128	-73.64891420377447	12.274197922123859	0.48
0.12655030845628837	-0.02126542942002789	-74.20142869959078	5.426887336069294	0.49
