# Supplementary material for: Proximity to the water surface markedly enhances the force production on underwater flapping wings
Source: PLoS One. 2024 Mar 13;19(3):e0299542. doi: 10.1371/journal.pone.0299542 (PMC10936826; doi:10.1371/journal.pone.0299542)
Supplement: S1 Dataset — The compressed zip directory file contains all datasets presented in this article. (ZIP) [file pone.0299542.s001.zip › Figshare_data_to_upload/SLE_data_100hByC_044.csv]

CL	CD	Phi_deg	Psi_deg	t_T
0.40246138275315035	-2.050437632450136	73.53680778202414	2.7408882908340244	0.0
0.7184536671541967	2.823418389711667	73.32110189725462	10.011860818627639	0.01
1.0933642567809796	3.418060635919235	72.65130687103299	16.75751654543194	0.02
1.4797285750854203	3.7060757279771366	71.53820438460775	22.749910329291136	0.03
1.810055892542137	3.7338091220987977	70.00952237255076	27.85438525360589	0.04
2.0627337691623224	3.686363053541423	68.10707247404449	32.03192639869011	0.05
2.267778764922683	3.612424582610153	65.88137573545045	35.32659500168107	0.06
2.453235831828637	3.516725157295832	63.385401507436505	37.84272857348963	0.07
2.638470245261485	3.428169131067084	60.66883653254472	39.71781944017592	0.08
2.834497274966018	3.3819085400014615	57.77361543861845	41.09688047563977	0.09
3.0404554097220875	3.389441482951631	54.731217201556	42.112583184826626	0.1
3.2458026224583407	3.443829434621869	51.56205571637143	42.87328730286355	0.11
3.4351404104619077	3.5266485678950987	48.27687884787342	43.45881837037918	0.12
3.5932082537403516	3.6153632807636127	44.87959652844466	43.922243218862164	0.13
3.7088704227066733	3.689838994973873	41.37067004439312	44.29523851691103	0.14
3.77746050450366	3.7367313768071106	37.75021672847759	44.594795798911946	0.15
3.8013551461838206	3.7512389527764314	34.02033052155477	44.82961268824972	0.16
3.789020507520796	3.7365119667389095	30.186462909103103	45.005158042383506	0.17
3.7530471064893796	3.7015566208771524	26.258019399336753	45.126979192303885	0.18
3.70784477733458	3.6586620095985545	22.248532919908023	45.20224586474718	0.19
3.667302405894122	3.6207131323337194	18.175555036865482	45.23984554170461	0.2
3.64245727348462	3.598473606158207	14.05997966980845	45.249583465707424	0.21
3.6394970962933413	3.5982651933775123	9.924426494908179	45.24102778851011	0.22
3.6587216607451416	3.6207011288650413	5.790794299224385	45.222401827559864	0.23
3.6947986580141583	3.6608217027667407	1.6775888892219402	45.199814649400594	0.24
3.738272283318898	3.7095589671223714	-2.4022558292615144	45.17698749572271	0.25
3.777861849476671	3.7559932849079245	-6.442426980680581	45.15549125082606	0.26
3.8026256652697237	3.789436009310054	-10.44286493767195	45.13540478258781	0.27
3.8034893689976803	3.800875812889089	-14.408075241076906	45.11624770387582	0.28
3.7742016469690425	3.783889879210151	-18.344537989676823	45.09794997962179	0.29
3.7121975907899363	3.7355855566210563	-22.257638715993096	45.08147953163309	0.3
3.619405160229723	3.6576677991615747	-26.148570734794692	45.068720080436904	0.31
3.5021010186425605	3.556619930793913	-30.012174245762502	45.0613458184218	0.32
3.369295732703074	3.4424138053592785	-33.83666506900447	45.05869429640321	0.33
3.2302554340837637	3.326362150872569	-37.60516415054163	45.05482168301374	0.34
3.092038334424342	3.218888401001236	-41.29805257626094	45.03498209232802	0.35000000000000003
2.957983969363328	3.128028663061462	-44.895006769373595	44.97185917884288	0.36
2.8273907248467554	3.0587206570839935	-48.376135073469854	44.82199764201927	0.37
2.6957837591291636	3.01216812979861	-51.722413579434715	44.522989246318616	0.38
2.555443955992513	2.9847924864632622	-54.915783240521556	43.99203311448754	0.39
2.396224059627059	2.966768024016587	-57.93887980623333	43.12656511769991	0.4
2.206827016371729	2.9401908623104633	-60.77436381478974	41.80798682793346	0.41000000000000003
1.9768532127141902	2.8769630532849844	-63.40411964031735	39.909847141276245	0.42
1.7004043759427716	2.7370902109852873	-65.80864532912781	37.311325619758534	0.43
1.3823512129356426	2.4744937443937243	-67.96672772674823	33.91535868909292	0.44
1.041244964359715	2.1143112579274375	-69.85529008794157	29.66877228684868	0.45
0.6935262312127594	1.6827348045480097	-71.44945269144527	24.580131952930714	0.46
0.37885570711343985	1.0846827646070496	-72.72293981501382	18.73058179505795	0.47000000000000003
0.17700813997587184	0.25577649059009266	-73.64891420377447	12.274197922123859	0.48
0.11667952867559757	-0.6353152812826826	-74.20142869959078	5.426887336069294	0.49
