# Supplementary material for: Proximity to the water surface markedly enhances the force production on underwater flapping wings
Source: PLoS One. 2024 Mar 13;19(3):e0299542. doi: 10.1371/journal.pone.0299542 (PMC10936826; doi:10.1371/journal.pone.0299542)
Supplement: S1 Dataset — The compressed zip directory file contains all datasets presented in this article. (ZIP) [file pone.0299542.s001.zip › Figshare_data_to_upload/SLE_data_100hByC_055.csv]

CL	CD	Phi_deg	Psi_deg	t_T
0.4159414623432965	-2.2715941522326952	73.53680778202414	2.7408882908340244	0.0
0.7585399315483439	3.0488233199173758	73.32110189725462	10.011860818627639	0.01
1.1541804844787293	3.6262113796159254	72.65130687103299	16.75751654543194	0.02
1.5473937640213025	3.875893785988667	71.53820438460775	22.749910329291136	0.03
1.865066434766018	3.8472156009989127	70.00952237255076	27.85438525360589	0.04
2.083387492628303	3.7296767157248274	68.10707247404449	32.03192639869011	0.05
2.233891172738095	3.5770596758991573	65.88137573545045	35.32659500168107	0.06
2.3497063126527626	3.39983065116866	63.385401507436505	37.84272857348963	0.07
2.4582813769146754	3.233421247821563	60.66883653254472	39.71781944017592	0.08
2.5806243554936783	3.1201470971045184	57.77361543861845	41.09688047563977	0.09
2.7262230224208035	3.078577049352904	54.731217201556	42.112583184826626	0.1
2.8935406569066373	3.107611893094618	51.56205571637143	42.87328730286355	0.11
3.0734063914043714	3.1923262206004956	48.27687884787342	43.45881837037918	0.12
3.2531433979704496	3.3106789990200296	44.87959652844466	43.922243218862164	0.13
3.420306255108913	3.4399363067340354	41.37067004439312	44.29523851691103	0.14
3.5652907084820056	3.561422765061265	37.75021672847759	44.594795798911946	0.15
3.6825309723765534	3.662889090574365	34.02033052155477	44.82961268824972	0.16
3.770435281125941	3.738674218218847	30.186462909103103	45.005158042383506	0.17
3.830510021712521	3.788444288517165	26.258019399336753	45.126979192303885	0.18
3.8662976047885236	3.815518069995856	22.248532919908023	45.20224586474718	0.19
3.882398909369845	3.8251532365435437	18.175555036865482	45.23984554170461	0.2
3.883495523680712	3.8228384964841178	14.05997966980845	45.249583465707424	0.21
3.873418048475718	3.812849229358888	9.924426494908179	45.24102778851011	0.22
3.8545846108071244	3.797460836773123	5.790794299224385	45.222401827559864	0.23
3.8279434488799255	3.7769521184345054	1.6775888892219402	45.199814649400594	0.24
3.7933554347350515	3.7502648624602157	-2.4022558292615144	45.17698749572271	0.25
3.7501189760205413	3.7158627689875097	-6.442426980680581	45.15549125082606	0.26
3.69716970026066	3.672138249990451	-10.44286493767195	45.13540478258781	0.27
3.6330118288869913	3.617348059907484	-14.408075241076906	45.11624770387582	0.28
3.5558596436006424	3.549626823034186	-18.344537989676823	45.09794997962179	0.29
3.464496613525693	3.4677934818204883	-22.257638715993096	45.08147953163309	0.3
3.3596129491580378	3.372836827620726	-26.148570734794692	45.068720080436904	0.31
3.244420605044028	3.2687890248452356	-30.012174245762502	45.0613458184218	0.32
3.1238575544717753	3.162194384720485	-33.83666506900447	45.05869429640321	0.33
3.002936637959677	3.060687620279245	-37.60516415054163	45.05482168301374	0.34
2.8849903716373597	2.9713611714365493	-41.29805257626094	45.03498209232802	0.35000000000000003
2.7706200189221084	2.8996379461804858	-44.895006769373595	44.97185917884288	0.36
2.6575374828633067	2.8486744316081394	-48.376135073469854	44.82199764201927	0.37
2.540703398585733	2.8186168322172005	-51.722413579434715	44.522989246318616	0.38
2.4125227082555267	2.805279451835726	-54.915783240521556	43.99203311448754	0.39
2.2633270060551554	2.798399223539451	-57.93887980623333	43.12656511769991	0.4
2.0824358063935775	2.779635542128773	-60.77436381478974	41.80798682793346	0.41000000000000003
1.860096000564728	2.7204143931425917	-63.40411964031735	39.909847141276245	0.42
1.5910747182370686	2.5803393888013297	-65.80864532912781	37.311325619758534	0.43
1.2810391066182898	2.313293639807567	-67.96672772674823	33.91535868909292	0.44
0.949591901104311	1.9451413796592238	-69.85529008794157	29.66877228684868	0.45
0.6144041963261274	1.5039936115117003	-71.44945269144527	24.580131952930714	0.46
0.31612898697259395	0.8982838692981406	-72.72293981501382	18.73058179505795	0.47000000000000003
0.13443623542996808	0.06881063006397842	-73.64891420377447	12.274197922123859	0.48
0.09578798310001653	-0.809597246409768	-74.20142869959078	5.426887336069294	0.49
