# Supplementary material for: Proximity to the water surface markedly enhances the force production on underwater flapping wings
Source: PLoS One. 2024 Mar 13;19(3):e0299542. doi: 10.1371/journal.pone.0299542 (PMC10936826; doi:10.1371/journal.pone.0299542)
Supplement: S1 Dataset — The compressed zip directory file contains all datasets presented in this article. (ZIP) [file pone.0299542.s001.zip › Figshare_data_to_upload/SLE_data_100hByC_067.csv]

CL	CD	Phi_deg	Psi_deg	t_T
0.41936885745399727	-2.3569141530718647	73.53680778202414	2.7408882908340244	0.0
0.7699466391916231	3.1160028481031317	73.32110189725462	10.011860818627639	0.01
1.1649562684528931	3.6642325711886756	72.65130687103299	16.75751654543194	0.02
1.5457866743442081	3.8766368705405254	71.53820438460775	22.749910329291136	0.03
1.8387895041345175	3.806480369124395	70.00952237255076	27.85438525360589	0.04
2.022175926027883	3.6468879448846416	68.10707247404449	32.03192639869011	0.05
2.1312348362887166	3.454315519779192	65.88137573545045	35.32659500168107	0.06
2.203552994222067	3.2409824705126957	63.385401507436505	37.84272857348963	0.07
2.2708521391444245	3.0434911925957397	60.66883653254472	39.71781944017592	0.08
2.3576317059946006	2.905046416479588	57.77361543861845	41.09688047563977	0.09
2.475829635149645	2.8449642437546485	54.731217201556	42.112583184826626	0.1
2.625340842341752	2.8627647965063923	51.56205571637143	42.87328730286355	0.11
2.7975054972393103	2.943873160943673	48.27687884787342	43.45881837037918	0.12
2.9792120958861092	3.066023324781249	44.87959652844466	43.922243218862164	0.13
3.1565313898475145	3.205391340417788	41.37067004439312	44.29523851691103	0.14
3.3173390155214464	3.341274347869877	37.75021672847759	44.594795798911946	0.15
3.4527540483078787	3.458652106134516	34.02033052155477	44.82961268824972	0.16
3.5575100546233807	3.548718985826335	30.186462909103103	45.005158042383506	0.17
3.6296498051902004	3.6080957557117452	26.258019399336753	45.126979192303885	0.18
3.6700501685912963	3.6376691546801387	22.248532919908023	45.20224586474718	0.19
3.6818655842986923	3.6413228466986096	18.175555036865482	45.23984554170461	0.2
3.669696708021168	3.6244780882090892	14.05997966980845	45.249583465707424	0.21
3.6385660015130687	3.592671803070174	9.924426494908179	45.24102778851011	0.22
3.593156538972633	3.550635948452586	5.790794299224385	45.222401827559864	0.23
3.537500753283973	3.5020023135639904	1.6775888892219402	45.199814649400594	0.24
3.4750066195933025	3.4494431035053923	-2.4022558292615144	45.17698749572271	0.25
3.4085272109302105	3.394859182452953	-6.442426980680581	45.15549125082606	0.26
3.340043028642242	3.3391407301761333	-10.44286493767195	45.13540478258781	0.27
3.270131181076927	3.281734938643401	-14.408075241076906	45.11624770387582	0.28
3.1977994570108925	3.22066095100924	-18.344537989676823	45.09794997962179	0.29
3.1212903260145124	3.153609649783413	-22.257638715993096	45.08147953163309	0.3
3.0396475716363787	3.0798415349307007	-26.148570734794692	45.068720080436904	0.31
2.9537403128719015	3.001439504574158	-30.012174245762502	45.0613458184218	0.32
2.865923395777864	2.9230653643032407	-33.83666506900447	45.05869429640321	0.33
2.7788060597877777	2.850715909473668	-37.60516415054163	45.05482168301374	0.34
2.6938231721880905	2.790146764477316	-41.29805257626094	45.03498209232802	0.35000000000000003
2.610352658838869	2.745723233320594	-44.895006769373595	44.97185917884288	0.36
2.5255002576953522	2.719771782994841	-48.376135073469854	44.82199764201927	0.37
2.4340230883393263	2.711787220917972	-51.722413579434715	44.522989246318616	0.38
2.328256097686224	2.717071336572206	-54.915783240521556	43.99203311448754	0.39
2.198390334118545	2.7250192406508638	-57.93887980623333	43.12656511769991	0.4
2.0334563780081516	2.717139026453023	-60.77436381478974	41.80798682793346	0.41000000000000003
1.8233898037229426	2.664900087167245	-63.40411964031735	39.909847141276245	0.42
1.5629235811246225	2.5281683022229826	-65.80864532912781	37.311325619758534	0.43
1.2582071683224665	2.2612827865024805	-67.96672772674823	33.91535868909292	0.44
0.9298508864669891	1.8906608262213773	-69.85529008794157	29.66877228684868	0.45
0.5968768965126301	1.445044989461861	-71.44945269144527	24.580131952930714	0.46
0.30127717100308093	0.8336622168674106	-72.72293981501382	18.73058179505795	0.47000000000000003
0.12363123046628581	-0.0016375917030083513	-73.64891420377447	12.274197922123859	0.48
0.0905715317112403	-0.8847820321008637	-74.20142869959078	5.426887336069294	0.49
