# Supplementary material for: Proximity to the water surface markedly enhances the force production on underwater flapping wings
Source: PLoS One. 2024 Mar 13;19(3):e0299542. doi: 10.1371/journal.pone.0299542 (PMC10936826; doi:10.1371/journal.pone.0299542)
Supplement: S1 Dataset — The compressed zip directory file contains all datasets presented in this article. (ZIP) [file pone.0299542.s001.zip › Figshare_data_to_upload/SLE_data_100hByC_078.csv]

CL	CD	Phi_deg	Psi_deg	t_T
0.4174564336950722	-2.3200748163210054	73.53680778202414	2.7408882908340244	0.0
0.7599081296061196	3.0808314596865456	73.32110189725462	10.011860818627639	0.01
1.1476595157114684	3.627947463204728	72.65130687103299	16.75751654543194	0.02
1.5213447466515848	3.834261168571307	71.53820438460775	22.749910329291136	0.03
1.8057583381544196	3.7518456031464438	70.00952237255076	27.85438525360589	0.04
1.9776271633712734	3.5742429909185396	68.10707247404449	32.03192639869011	0.05
2.0715866186165726	3.3598365138795336	65.88137573545045	35.32659500168107	0.06
2.125709712496068	3.1237593405590784	63.385401507436505	37.84272857348963	0.07
2.173206421614009	2.90583443965889	60.66883653254472	39.71781944017592	0.08
2.240652124349978	2.7521032128731617	57.77361543861845	41.09688047563977	0.09
2.3421560774783337	2.683760409964312	54.731217201556	42.112583184826626	0.1
2.479396410909863	2.700841352556864	51.56205571637143	42.87328730286355	0.11
2.6447534916889115	2.787853646909306	48.27687884787342	43.45881837037918	0.12
2.8252901116197084	2.92051477105981	44.87959652844466	43.922243218862164	0.13
3.0064866558086747	3.0724600327511524	41.37067004439312	44.29523851691103	0.14
3.1750780861221175	3.220493289726671	37.75021672847759	44.594795798911946	0.15
3.320747074133397	3.3475987514786967	34.02033052155477	44.82961268824972	0.16
3.4367625267562225	3.4437846366972735	30.186462909103103	45.005158042383506	0.17
3.519895517955328	3.505425582799522	26.258019399336753	45.126979192303885	0.18
3.5700510844493083	3.5339890835309875	22.248532919908023	45.20224586474718	0.19
3.5897094604222417	3.5344355110779615	18.175555036865482	45.23984554170461	0.2
3.5830402742901084	3.5133557398777753	14.05997966980845	45.249583465707424	0.21
3.554830811229137	3.4772418246828165	9.924426494908179	45.24102778851011	0.22
3.509670488348174	3.43139098815042	5.790794299224385	45.222401827559864	0.23
3.4515517157539835	3.379533001702741	1.6775888892219402	45.199814649400594	0.24
3.383860262457776	3.3240386848612395	-2.4022558292615144	45.17698749572271	0.25
3.3095089101341713	3.2663331694277056	-6.442426980680581	45.15549125082606	0.26
3.230775021910032	3.206971343720324	-10.44286493767195	45.13540478258781	0.27
3.1489400317606857	3.145454852089732	-14.408075241076906	45.11624770387582	0.28
3.0641855106095988	3.0802933430927566	-18.344537989676823	45.09794997962179	0.29
2.976302718937924	3.0099625969998463	-22.257638715993096	45.08147953163309	0.3
2.886028746599646	2.934572099773875	-26.148570734794692	45.068720080436904	0.31
2.7957760839628585	2.856906722724486	-30.012174245762502	45.0613458184218	0.32
2.708981089150462	2.7820283440046616	-33.83666506900447	45.05869429640321	0.33
2.628642222304383	2.715990237343159	-37.60516415054163	45.05482168301374	0.34
2.5557931576600352	2.6643315711564783	-41.29805257626094	45.03498209232802	0.35000000000000003
2.4886213446746916	2.6310000705645735	-44.895006769373595	44.97185917884288	0.36
2.4223874258269222	2.6177160122160608	-48.376135073469854	44.82199764201927	0.37
2.34966055923669	2.6231732526683493	-51.722413579434715	44.522989246318616	0.38
2.260720070536616	2.6417738750413045	-54.915783240521556	43.99203311448754	0.39
2.1443085402821063	2.6620782124782556	-57.93887980623333	43.12656511769991	0.4
1.988944490574735	2.6650037931589794	-60.77436381478974	41.80798682793346	0.41000000000000003
1.785047214714428	2.621814158678256	-63.40411964031735	39.909847141276245	0.42
1.528602992777	2.49264486580771	-65.80864532912781	37.311325619758534	0.43
1.2273409659199543	2.2326317898178725	-67.96672772674823	33.91535868909292	0.44
0.9032327509426537	1.8695485413738306	-69.85529008794157	29.66877228684868	0.45
0.5758834342889262	1.4339302400478646	-71.44945269144527	24.580131952930714	0.46
0.28669571418355433	0.8367839804946801	-72.72293981501382	18.73058179505795	0.47000000000000003
0.11450815824704748	0.021029520420351295	-73.64891420377447	12.274197922123859	0.48
0.08360568943457114	-0.8374865116594217	-74.20142869959078	5.426887336069294	0.49
