# Supplementary material for: Proximity to the water surface markedly enhances the force production on underwater flapping wings
Source: PLoS One. 2024 Mar 13;19(3):e0299542. doi: 10.1371/journal.pone.0299542 (PMC10936826; doi:10.1371/journal.pone.0299542)
Supplement: S1 Dataset — The compressed zip directory file contains all datasets presented in this article. (ZIP) [file pone.0299542.s001.zip › Figshare_data_to_upload/SLE_data_100hByC_100.csv]

CL	CD	Phi_deg	Psi_deg	t_T
0.4250745543223555	-2.2186597488388586	73.53680778202414	2.7408882908340244	0.0
0.7402831195383177	2.9145905057349517	73.32110189725462	10.011860818627639	0.01
1.0880308242010586	3.4033340008553146	72.65130687103299	16.75751654543194	0.02
1.4155951985917674	3.564778373364729	71.53820438460775	22.749910329291136	0.03
1.656163884679621	3.454850128104996	70.00952237255076	27.85438525360589	0.04
1.794056908597963	3.267739012958498	68.10707247404449	32.03192639869011	0.05
1.8688231070922174	3.060061705236415	65.88137573545045	35.32659500168107	0.06
1.9200113728264998	2.843696346081825	63.385401507436505	37.84272857348963	0.07
1.9792186560718517	2.6544910128128425	60.66883653254472	39.71781944017592	0.08
2.069297387576325	2.5343147640358175	57.77361543861845	41.09688047563977	0.09
2.1996763442581413	2.500446094926847	54.731217201556	42.112583184826626	0.1
2.3674058475584836	2.549687905825499	51.56205571637143	42.87328730286355	0.11
2.560947056072891	2.6642384170989803	48.27687884787342	43.45881837037918	0.12
2.7644484638513775	2.8184300050714	44.87959652844466	43.922243218862164	0.13
2.9615072575660015	2.985270720702824	41.37067004439312	44.29523851691103	0.14
3.137852207899431	3.141449683683001	37.75021672847759	44.594795798911946	0.15
3.2828281947897553	3.2701183223473587	34.02033052155477	44.82961268824972	0.16
3.38988269312179	3.3615865770267646	30.186462909103103	45.005158042383506	0.17
3.4564201425902126	3.4126239068127178	26.258019399336753	45.126979192303885	0.18
3.4834793369404986	3.4252962459902845	22.248532919908023	45.20224586474718	0.19
3.475290818862895	3.4056099838017877	18.175555036865482	45.23984554170461	0.2
3.438460306228972	3.3618663252364973	14.05997966980845	45.249583465707424	0.21
3.380838206316411	3.3029808138029635	9.924426494908179	45.24102778851011	0.22
3.3104366443462383	3.2371427199898086	5.790794299224385	45.222401827559864	0.23
3.2345822984431876	3.17094544075947	1.6775888892219402	45.199814649400594	0.24
3.159375764726909	3.1090095337960153	-2.4022558292615144	45.17698749572271	0.25
3.089376633364564	3.053928088180457	-6.442426980680581	45.15549125082606	0.26
3.0271963193285507	3.0061565058357234	-10.44286493767195	45.13540478258781	0.27
2.973076093784004	2.963958263495551	-14.408075241076906	45.11624770387582	0.28
2.9248180437922042	2.9237892833486	-18.344537989676823	45.09794997962179	0.29
2.8786424709436966	2.881650893445145	-22.257638715993096	45.08147953163309	0.3
2.830886588757791	2.8351393223283807	-26.148570734794692	45.068720080436904	0.31
2.779348381861406	2.784757204299792	-30.012174245762502	45.0613458184218	0.32
2.723372185451727	2.7336281816793693	-33.83666506900447	45.05869429640321	0.33
2.6630771678364376	2.686283657686588	-37.60516415054163	45.05482168301374	0.34
2.598313663257101	2.6472649853939694	-41.29805257626094	45.03498209232802	0.35000000000000003
2.527949411738099	2.6201475575486963	-44.895006769373595	44.97185917884288	0.36
2.4496226298588546	2.6069456807367217	-48.376135073469854	44.82199764201927	0.37
2.3595154542461	2.6072792663413717	-51.722413579434715	44.522989246318616	0.38
2.2520420921146083	2.616952156773847	-54.915783240521556	43.99203311448754	0.39
2.1198253063455432	2.626191044385963	-57.93887980623333	43.12656511769991	0.4
1.954422014618551	2.617768124663585	-60.77436381478974	41.80798682793346	0.41000000000000003
1.7480102447382468	2.5649180674303445	-63.40411964031735	39.909847141276245	0.42
1.4967013028273026	2.4296324031836747	-65.80864532912781	37.311325619758534	0.43
1.2065727818734322	2.1684048484431147	-67.96672772674823	33.91535868909292	0.44
0.8963928734062201	1.809283688741219	-69.85529008794157	29.66877228684868	0.45
0.581848882418506	1.381446486886302	-71.44945269144527	24.580131952930714	0.46
0.3011172999751611	0.7929070846663967	-72.72293981501382	18.73058179505795	0.47000000000000003
0.131907693632943	-0.01698512588387834	-73.64891420377447	12.274197922123859	0.48
0.09987670991930729	-0.8745310761636269	-74.20142869959078	5.426887336069294	0.49
