# Supplementary material for: Proximity to the water surface markedly enhances the force production on underwater flapping wings
Source: PLoS One. 2024 Mar 13;19(3):e0299542. doi: 10.1371/journal.pone.0299542 (PMC10936826; doi:10.1371/journal.pone.0299542)
Supplement: S1 Dataset — The compressed zip directory file contains all datasets presented in this article. (ZIP) [file pone.0299542.s001.zip › Figshare_data_to_upload/SLE_data_100hByC_133.csv]

CL	CD	Phi_deg	Psi_deg	t_T
0.4038680686516887	-2.080762408083094	73.53680778202414	2.7408882908340244	0.0
0.6930780679441463	2.761127480618762	73.32110189725462	10.011860818627639	0.01
1.0140991072054786	3.2410427956391246	72.65130687103299	16.75751654543194	0.02
1.3170336431694776	3.3997742059649476	71.53820438460775	22.749910329291136	0.03
1.53718738999921	3.2920271576010705	70.00952237255076	27.85438525360589	0.04
1.66019245641986	3.11077205943669	68.10707247404449	32.03192639869011	0.05
1.7261706787672815	2.9116604143346256	65.88137573545045	35.32659500168107	0.06
1.7745819105423588	2.705856702805801	63.385401507436505	37.84272857348963	0.07
1.8364181502472934	2.5287083952728597	60.66883653254472	39.71781944017592	0.08
1.9335727414898578	2.421675063979902	57.77361543861845	41.09688047563977	0.09
2.0743204706845266	2.401591849860246	54.731217201556	42.112583184826626	0.1
2.2544584377046677	2.4646878435291226	51.56205571637143	42.87328730286355	0.11
2.4611999405749208	2.592508098241434	48.27687884787342	43.45881837037918	0.12
2.6775820489515803	2.7588044570031816	44.87959652844466	43.922243218862164	0.13
2.8863160509618884	2.9361981739362326	41.37067004439312	44.29523851691103	0.14
3.0724889784157225	3.1012145133742908	37.75021672847759	44.594795798911946	0.15
3.2249766898773067	3.23696263490221	34.02033052155477	44.82961268824972	0.16
3.336851352583043	3.333693555830513	30.186462909103103	45.005158042383506	0.17
3.4052897277911702	3.388067044749371	26.258019399336753	45.126979192303885	0.18
3.4314311578042025	3.402045276845024	22.248532919908023	45.20224586474718	0.19
3.420114384097073	3.381612325640396	18.175555036865482	45.23984554170461	0.2
3.379137656519564	3.335237332544157	14.05997966980845	45.249583465707424	0.21
3.318031408896361	3.2723043115159656	9.924426494908179	45.24102778851011	0.22
3.2466376040681766	3.201767861407171	5.790794299224385	45.222401827559864	0.23
3.173770136008677	3.1311673956757504	1.6775888892219402	45.199814649400594	0.24
3.1061886619708785	3.0660731269704233	-2.4022558292615144	45.17698749572271	0.25
3.0480194861369716	3.009905736421138	-6.442426980680581	45.15549125082606	0.26
3.000381709915385	2.963744392710831	-10.44286493767195	45.13540478258781	0.27
2.961282534213943	2.9262052727478727	-14.408075241076906	45.11624770387582	0.28
2.926071590745031	2.8937677619270334	-18.344537989676823	45.09794997962179	0.29
2.8888680199436303	2.862066014077997	-22.257638715993096	45.08147953163309	0.3
2.8447307309733127	2.8279323986348217	-26.148570734794692	45.068720080436904	0.31
2.791245324286005	2.790776986832202	-30.012174245762502	45.0613458184218	0.32
2.7286205962475103	2.752441762309068	-33.83666506900447	45.05869429640321	0.33
2.658698694915434	2.7161580158606897	-37.60516415054163	45.05482168301374	0.34
2.583480842533011	2.6853241055300794	-41.29805257626094	45.03498209232802	0.35000000000000003
2.503893119396745	2.6627373254143016	-44.895006769373595	44.97185917884288	0.36
2.4190799368453524	2.650213262064435	-48.376135073469854	44.82199764201927	0.37
2.326001515386065	2.6478989980781273	-51.722413579434715	44.522989246318616	0.38
2.2193008700492634	2.652889955911332	-54.915783240521556	43.99203311448754	0.39
2.091509525401605	2.65730730464536	-57.93887980623333	43.12656511769991	0.4
1.93376990109013	2.646006181533097	-60.77436381478974	41.80798682793346	0.41000000000000003
1.737442966691722	2.5941156807367585	-63.40411964031735	39.909847141276245	0.42
1.4973909352298602	2.465092491546146	-65.80864532912781	37.311325619758534	0.43
1.2180264838817014	2.2162227354436665	-67.96672772674823	33.91535868909292	0.44
0.9161894654986403	1.875454600463555	-69.85529008794157	29.66877228684868	0.45
0.6056886992583963	1.4708466222707612	-71.44945269144527	24.580131952930714	0.46
0.32329964539082395	0.908320375082716	-72.72293981501382	18.73058179505795	0.47000000000000003
0.14624049665500988	0.12441715434439815	-73.64891420377447	12.274197922123859	0.48
0.1008920681076975	-0.7101628420423843	-74.20142869959078	5.426887336069294	0.49
