# Supplementary material for: Proximity to the water surface markedly enhances the force production on underwater flapping wings
Source: PLoS One. 2024 Mar 13;19(3):e0299542. doi: 10.1371/journal.pone.0299542 (PMC10936826; doi:10.1371/journal.pone.0299542)
Supplement: S1 Dataset — The compressed zip directory file contains all datasets presented in this article. (ZIP) [file pone.0299542.s001.zip › Figshare_data_to_upload/SLE_data_100hByC_200.csv]

CL	CD	Phi_deg	Psi_deg	t_T
0.38460292813992714	-1.8218504538692337	73.53680778202414	2.7408882908340244	0.0
0.6475219746411469	2.4721438993914817	73.32110189725462	10.011860818627639	0.01
0.938424569891447	2.935179799128535	72.65130687103299	16.75751654543194	0.02
1.2132600142214596	3.0922908411247465	71.53820438460775	22.749910329291136	0.03
1.4122019276948792	2.996900496376425	70.00952237255076	27.85438525360589	0.04
1.523258455386615	2.838394303905655	68.10707247404449	32.03192639869011	0.05
1.5862250795202164	2.667965668288052	65.88137573545045	35.32659500168107	0.06
1.6383069400189207	2.4925504215871013	63.385401507436505	37.84272857348963	0.07
1.7073806857198577	2.344041022496336	60.66883653254472	39.71781944017592	0.08
1.8121822795371556	2.2613034286060087	57.77361543861845	41.09688047563977	0.09
1.9582473017908177	2.259362083586681	54.731217201556	42.112583184826626	0.1
2.139279655589191	2.333359518523128	51.56205571637143	42.87328730286355	0.11
2.3411746187644042	2.4644755415266633	48.27687884787342	43.45881837037918	0.12
2.5465420924884707	2.626855474871259	44.87959652844466	43.922243218862164	0.13
2.7386433301986153	2.794254060894938	41.37067004439312	44.29523851691103	0.14
2.904074602131506	2.944930380537075	37.75021672847759	44.594795798911946	0.15
3.03405043078358	3.064144200575783	34.02033052155477	44.82961268824972	0.16
3.1245577171343935	3.144536594224162	30.186462909103103	45.005158042383506	0.17
3.1758966349305617	3.1852412350462798	26.258019399336753	45.126979192303885	0.18
3.192036595393641	3.190567548144517	22.248532919908023	45.20224586474718	0.19
3.1797460604443564	3.168384480420728	18.175555036865482	45.23984554170461	0.2
3.1473467795033265	3.128191326309813	14.05997966980845	45.249583465707424	0.21
3.1033097726263223	3.0792565532979816	9.924426494908179	45.24102778851011	0.22
3.05512088555387	3.0292588449898274	5.790794299224385	45.222401827559864	0.23
3.008580305317824	2.9835557956270278	1.6775888892219402	45.199814649400594	0.24
2.9675413270154447	2.945056125830551	-2.4022558292615144	45.17698749572271	0.25
2.933929709556994	2.9144854793755157	-6.442426980680581	45.15549125082606	0.26
2.907670828156364	2.8906019493484045	-10.44286493767195	45.13540478258781	0.27
2.8865811243993855	2.87037629279971	-14.408075241076906	45.11624770387582	0.28
2.8665970903611653	2.8495051619956047	-18.344537989676823	45.09794997962179	0.29
2.8428643719985933	2.8237999639963687	-22.257638715993096	45.08147953163309	0.3
2.8114859355854938	2.791150419494271	-26.148570734794692	45.068720080436904	0.31
2.770640504864621	2.7525914716534734	-30.012174245762502	45.0613458184218	0.32
2.720383186965365	2.711792549210237	-33.83666506900447	45.05869429640321	0.33
2.6616996315008055	2.673715743775155	-37.60516415054163	45.05482168301374	0.34
2.595394033222038	2.6431642845082544	-41.29805257626094	45.03498209232802	0.35000000000000003
2.5213970066727582	2.6238474477999754	-44.895006769373595	44.97185917884288	0.36
2.4385103878438708	2.617843749084075	-48.376135073469854	44.82199764201927	0.37
2.344077349598555	2.624814264204313	-51.722413579434715	44.522989246318616	0.38
2.23359937216866	2.6407312309854265	-54.915783240521556	43.99203311448754	0.39
2.1006881580773933	2.6563076684891196	-57.93887980623333	43.12656511769991	0.4
1.9377152716970076	2.6552225187254237	-60.77436381478974	41.80798682793346	0.41000000000000003
1.7374108342297536	2.6121368285534308	-63.40411964031735	39.909847141276245	0.42
1.4960522554876285	2.491103576163293	-65.80864532912781	37.311325619758534	0.43
1.2191937085350133	2.2512612867519857	-67.96672772674823	33.91535868909292	0.44
0.9239203003821357	1.9235002923297355	-69.85529008794157	29.66877228684868	0.45
0.6226904301494217	1.5392356201316224	-71.44945269144527	24.580131952930714	0.46
0.3489985730324443	1.006972683439215	-72.72293981501382	18.73058179505795	0.47000000000000003
0.1753098806280491	0.2636285814106988	-73.64891420377447	12.274197922123859	0.48
0.12321621033883531	-0.5229867233593521	-74.20142869959078	5.426887336069294	0.49
