# Supplementary material for: Proximity to the water surface markedly enhances the force production on underwater flapping wings
Source: PLoS One. 2024 Mar 13;19(3):e0299542. doi: 10.1371/journal.pone.0299542 (PMC10936826; doi:10.1371/journal.pone.0299542)
Supplement: S1 Dataset — The compressed zip directory file contains all datasets presented in this article. (ZIP) [file pone.0299542.s001.zip › Figshare_data_to_upload/SLE_data_100hByC_222.csv]

CL	CD	Phi_deg	Psi_deg	t_T
0.3891956713233642	-1.7982952408274737	73.53680778202414	2.7408882908340244	0.0
0.6465505283245486	2.4408903618940223	73.32110189725462	10.011860818627639	0.01
0.9318652796008273	2.89680682922043	72.65130687103299	16.75751654543194	0.02
1.2023105122166589	3.0489694957442603	71.53820438460775	22.749910329291136	0.03
1.3998787880478205	2.952640231161728	70.00952237255076	27.85438525360589	0.04
1.514156151394878	2.7981518401300156	68.10707247404449	32.03192639869011	0.05
1.58521962744573	2.636171857713733	65.88137573545045	35.32659500168107	0.06
1.648857888536611	2.4718482239074926	63.385401507436505	37.84272857348963	0.07
1.7303592560887704	2.334721297278972	60.66883653254472	39.71781944017592	0.08
1.8457721059830365	2.261531212932539	57.77361543861845	41.09688047563977	0.09
1.9988412188454727	2.2659894978706285	54.731217201556	42.112583184826626	0.1
2.182881935804724	2.3429897835136813	51.56205571637143	42.87328730286355	0.11
2.384744796071193	2.474441259344343	48.27687884787342	43.45881837037918	0.12
2.58881773778971	2.6358102402940737	44.87959652844466	43.922243218862164	0.13
2.780241988477049	2.8022549051576595	41.37067004439312	44.29523851691103	0.14
2.9469617134025348	2.9530739314267027	37.75021672847759	44.594795798911946	0.15
3.080664300029348	3.073962580769895	34.02033052155477	44.82961268824972	0.16
3.1769449995815053	3.1573970224228955	30.186462909103103	45.005158042383506	0.17
3.235071242546737	3.201870640040977	26.258019399336753	45.126979192303885	0.18
3.257663664196502	3.2107862040336874	22.248532919908023	45.20224586474718	0.19
3.2501734901965933	3.191095832857021	18.175555036865482	45.23984554170461	0.2
3.2199382603924347	3.1516173988894707	14.05997966980845	45.249583465707424	0.21
3.174976433118249	3.1013557426093867	9.924426494908179	45.24102778851011	0.22
3.122913362395346	3.048222412687626	5.790794299224385	45.222401827559864	0.23
3.07018963618654	2.9982408336677473	1.6775888892219402	45.199814649400594	0.24
3.0215920303746855	2.955224374327786	-2.4022558292615144	45.17698749572271	0.25
2.9800271205879745	2.9207966109225154	-6.442426980680581	45.15549125082606	0.26
2.946215714862011	2.8943663062526546	-10.44286493767195	45.13540478258781	0.27
2.9184100759228793	2.8731390353478403	-14.408075241076906	45.11624770387582	0.28
2.8925721812850163	2.852601565932662	-18.344537989676823	45.09794997962179	0.29
2.86356535476338	2.8280147514651306	-22.257638715993096	45.08147953163309	0.3
2.8271425862181405	2.796562985033849	-26.148570734794692	45.068720080436904	0.31
2.7813513939344334	2.7586024057296665	-30.012174245762502	45.0613458184218	0.32
2.7265021229340087	2.717267189428888	-33.83666506900447	45.05869429640321	0.33
2.664220243273164	2.677247954679639	-37.60516415054163	45.05482168301374	0.34
2.59616018865646	2.6434378355638084	-41.29805257626094	45.03498209232802	0.35000000000000003
2.523006677376809	2.619988330168016	-44.895006769373595	44.97185917884288	0.36
2.4439169414495554	2.6096527432169587	-48.376135073469854	44.82199764201927	0.37
2.356032538495271	2.612831126479948	-51.722413579434715	44.522989246318616	0.38
2.2540661734098117	2.6261034662481983	-54.915783240521556	43.99203311448754	0.39
2.1303385187556216	2.640517296983288	-57.93887980623333	43.12656511769991	0.4
1.9756622582501724	2.639778675630606	-60.77436381478974	41.80798682793346	0.41000000000000003
1.781284174032356	2.598292400755813	-63.40411964031735	39.909847141276245	0.42
1.5424565400219723	2.4796260012177127	-65.80864532912781	37.311325619758534	0.43
1.2644891347156908	2.242297363929416	-67.96672772674823	33.91535868909292	0.44
0.9651289063002103	1.9166239287206228	-69.85529008794157	29.66877228684868	0.45
0.6582112334039703	1.5337851337901838	-71.44945269144527	24.580131952930714	0.46
0.3788268237947564	1.0026999041288576	-72.72293981501382	18.73058179505795	0.47000000000000003
0.20058688270016764	0.26139529295315	-73.64891420377447	12.274197922123859	0.48
0.1452392643558734	-0.5209412344666469	-74.20142869959078	5.426887336069294	0.49
