# Supplementary material for: Proximity to the water surface markedly enhances the force production on underwater flapping wings
Source: PLoS One. 2024 Mar 13;19(3):e0299542. doi: 10.1371/journal.pone.0299542 (PMC10936826; doi:10.1371/journal.pone.0299542)
Supplement: S1 Dataset — The compressed zip directory file contains all datasets presented in this article. (ZIP) [file pone.0299542.s001.zip › Figshare_data_to_upload/STE_data_100hByC_000.csv]

CL	CD	Phi_deg	Psi_deg	t_T
0.9890667891113327	4.82665672645437	72.00316734580797	-10.174436835973895	0.0
1.7196882378379772	5.618890047903249	71.79598646723844	-16.728667173926688	0.01
2.475394618736265	5.981611672280553	71.12391576747977	-22.637444338970397	0.02
3.118287035972725	5.9330714566781255	69.96365196572972	-27.77781414038285	0.03
3.4863015218430093	5.5761629980362475	68.32808021777404	-32.096601134021114	0.04
3.5889913648063123	5.053750527818549	66.26321978286873	-35.60512029367279	0.05
3.5262867087510883	4.486515713655818	63.83787764541025	-38.367612877141774	0.06
3.3967381753470094	3.9672283706899116	61.129766676124106	-40.48513965357951	0.07
3.274031070322459	3.560184268292679	58.21176255792837	-42.07738112951192	0.08
3.2102733441093547	3.295739484798286	55.14151342542825	-43.26527619073321	0.09
3.2299077289052165	3.175199476188734	51.956488451782796	-44.15705483238887	0.1
3.3319206911554957	3.178194265610197	48.674544012967175	-44.839337675106165	0.11
3.4971258220255885	3.2709162763864583	45.29865619395247	-45.37408581588214	0.12
3.6969565921025755	3.4143563416876446	41.823790344146275	-45.80081414614439	0.13
3.9012228978862415	3.571599334305725	38.243558175935036	-46.14210985370109	0.14
4.083841528785986	3.712926448680075	34.55496839108311	-46.410389208036634	0.15
4.226210506795878	3.8182957062190197	30.76103686141709	-46.614066195690015	0.16
4.318361988473248	3.8776674268657123	26.871652576876624	-46.76147460930534	0.17
4.358670434830041	3.88998871229846	22.903044826501294	-46.86214245637774	0.18
4.352637097521584	3.861468694501595	18.876237494376404	-46.92632467057301	0.19
4.31080702152138	3.803183949844224	14.814668029650573	-46.96380638267606	0.2
4.245980579683308	3.72811517226999	10.740998710758172	-46.982851280287015	0.21
4.170332484044257	3.648131941574639	6.6734637277546565	-46.99009222205566	0.22
4.0932958561281	3.571727582907877	2.6228218399138643	-46.99131282978448	0.23
4.020729627246707	3.503176425874102	-1.4087587460650342	-46.992414713695744	0.24
3.955321753047824	3.443166187963351	-5.4263043200442125	-46.9998782967661	0.25
3.8974003857375683	3.39006977421732	-9.438640834861157	-47.02044006377718	0.26
3.845364502018266	3.340938363784305	-13.454238414476873	-47.05992427265912	0.27
3.7956444488176166	3.2919633401242763	-17.477630518120463	-47.121303157004135	0.28
3.7429419090561877	3.239047216676423	-21.50700592392612	-47.20251905760504	0.29
3.681483429136141	3.1791407339308635	-25.532705829792036	-47.29496801457855	0.3
3.606900273779883	3.1118311918438613	-29.536626444519857	-47.38351905754926	0.31
3.5175814813008754	3.0400364168809766	-33.49334041589857	-47.448154296928124	0.32
3.415094562100465	2.9695717111232973	-37.373257797389044	-47.466192035491076	0.33
3.3036804270452302	2.9078871118247607	-41.14706987861088	-47.41379043122331	0.34
3.1890175023530247	2.862500597166312	-44.78990743862733	-47.26534969705495	0.35000000000000003
3.0764912184129516	2.8394978834074505	-48.28392578337181	-46.990261286837395	0.36
2.968837908604813	2.8417096540098483	-51.61908192141465	-46.54787792363023	0.37
2.8633127509728262	2.866199544670299	-54.792309336616555	-45.88236141262654	0.38
2.7495478373955167	2.9014374300710335	-57.805071666553545	-44.91947816406021	0.39
2.6100055686695733	2.9246819948635645	-60.65933609750816	-43.56721174529134	0.4
2.423452431690229	2.9009088658302606	-63.35268033660573	-41.7211527779531	0.41000000000000003
2.171758074642323	2.7839687294774076	-65.87363624902221	-39.274864881974324	0.42
1.8506056778283544	2.520224163042185	-68.19828728466716	-36.134540501288676	0.43
1.4586366952077259	2.0634864085463773	-70.28934944570636	-32.23623537016763	0.44
0.9895779314951779	1.3834307845574276	-72.09866262956271	-27.562762955750408	0.45
0.514322151134822	0.4620158685048323	-73.57276012463831	-22.156554743516267	0.46
0.21902698795959577	-0.6578211062669854	-74.6602619267434	-16.125565502837738	0.47000000000000003
0.16703917069243862	-1.8682181334677206	-75.31956970171836	-9.64042536954968	0.48
0.329845934793302	0.8105118498681663	-75.52498592472345	-2.92167942017355	0.49
