# Supplementary material for: Proximity to the water surface markedly enhances the force production on underwater flapping wings
Source: PLoS One. 2024 Mar 13;19(3):e0299542. doi: 10.1371/journal.pone.0299542 (PMC10936826; doi:10.1371/journal.pone.0299542)
Supplement: S1 Dataset — The compressed zip directory file contains all datasets presented in this article. (ZIP) [file pone.0299542.s001.zip › Figshare_data_to_upload/STE_data_100hByC_007.csv]

CL	CD	Phi_deg	Psi_deg	t_T
0.15182021092744305	3.013291859918732	72.00316734580797	-10.174436835973895	0.0
0.9073579726952051	4.086523806577689	71.79598646723844	-16.728667173926688	0.01
1.738432189780493	4.7051632076837855	71.12391576747977	-22.637444338970397	0.02
2.455393390485672	4.868745882449757	69.96365196572972	-27.77781414038285	0.03
2.9211544454133955	4.710231626827561	68.32808021777404	-32.096601134021114	0.04
3.1118616609966083	4.345646292444895	66.26321978286873	-35.60512029367279	0.05
3.082207800950383	3.887659669523683	63.83787764541025	-38.367612877141774	0.06
2.9239110803592148	3.432977763730006	61.129766676124106	-40.48513965357951	0.07
2.734041203061803	3.051486266054568	58.21176255792837	-42.07738112951192	0.08
2.591377536608912	2.7831887791390404	55.14151342542825	-43.26527619073321	0.09
2.5424632626790302	2.6406644530383794	51.956488451782796	-44.15705483238887	0.1
2.599905767935011	2.614119781297245	48.674544012967175	-44.839337675106165	0.11
2.7488921463637297	2.6781210837910656	45.29865619395247	-45.37408581588214	0.12
2.9574919504354105	2.7992845849897607	41.823790344146275	-45.80081414614439	0.13
3.1874757183982085	2.9434183525186435	38.243558175935036	-46.14210985370109	0.14
3.403151609694895	3.0810287570899475	34.55496839108311	-46.410389208036634	0.15
3.5772052483030463	3.1904574308093756	30.76103686141709	-46.614066195690015	0.16
3.693407561213624	3.2589045500719545	26.871652576876624	-46.76147460930534	0.17
3.746854966032115	3.282199609476474	22.903044826501294	-46.86214245637774	0.18
3.7425442067835206	3.2638267334860522	18.876237494376404	-46.92632467057301	0.19
3.6926811836351447	3.213103911520092	14.814668029650573	-46.96380638267606	0.2
3.6131799954757136	3.14253408633257	10.740998710758172	-46.982851280287015	0.21
3.5201067535510746	3.0647895024917196	6.6734637277546565	-46.99009222205566	0.22
3.426854355972874	2.9900618197725235	2.6228218399138643	-46.99131282978448	0.23
3.342530142990836	2.9244120229449164	-1.4087587460650342	-46.992414713695744	0.24
3.2716320397043397	2.86938562322184	-5.4263043200442125	-46.9998782967661	0.25
3.214406748000215	2.8224098325393583	-9.438640834861157	-47.02044006377718	0.26
3.1673272667670824	2.7775174163580787	-13.454238414476873	-47.05992427265912	0.27
3.1236133374014443	2.726374841348224	-17.477630518120463	-47.121303157004135	0.28
3.0743273960754163	2.6600631931180647	-21.50700592392612	-47.20251905760504	0.29
3.0106076321513515	2.571822309394924	-25.532705829792036	-47.29496801457855	0.3
2.9265069116755713	2.459713168811213	-29.536626444519857	-47.38351905754926	0.31
2.821063285847165	2.3276765628316776	-33.49334041589857	-47.448154296928124	0.32
2.6989976723773874	2.1848288109608616	-37.373257797389044	-47.466192035491076	0.33
2.5698907749457547	2.0434760850347544	-41.14706987861088	-47.41379043122331	0.34
2.445968725221374	1.9165567654618674	-44.78990743862733	-47.26534969705495	0.35000000000000003
2.338854137300021	1.8151093384365204	-48.28392578337181	-46.990261286837395	0.36
2.255416076139237	1.7456460092448602	-51.61908192141465	-46.54787792363023	0.37
2.193316449987494	1.70745029062426	-54.792309336616555	-45.88236141262654	0.38
2.137845994185886	1.6905042973916355	-57.805071666553545	-44.91947816406021	0.39
2.0614923264476674	1.675225980260371	-60.65933609750816	-43.56721174529134	0.4
1.9283735512077385	1.6327931376651552	-63.35268033660573	-41.7211527779531	0.41000000000000003
1.7041719339017702	1.5253862782263994	-65.87363624902221	-39.274864881974324	0.42
1.369043603689892	1.3087653140021676	-68.19828728466716	-36.134540501288676	0.43
0.9283610997198132	0.9388154304907452	-70.28934944570636	-32.23623537016763	0.44
0.4175730406811873	0.38264198581015796	-72.09866262956271	-27.562762955750408	0.45
-0.08328440631178595	-0.3827800858348577	-73.57276012463831	-22.156554743516267	0.46
-0.4429184110692372	-1.391512864704902	-74.6602619267434	-16.125565502837738	0.47000000000000003
-0.5564275078830037	-2.5636061410972815	-75.31956970171836	-9.64042536954968	0.48
-0.391175946994005	0.9198931169267437	-75.52498592472345	-2.92167942017355	0.49
