# Supplementary material for: Proximity to the water surface markedly enhances the force production on underwater flapping wings
Source: PLoS One. 2024 Mar 13;19(3):e0299542. doi: 10.1371/journal.pone.0299542 (PMC10936826; doi:10.1371/journal.pone.0299542)
Supplement: S1 Dataset — The compressed zip directory file contains all datasets presented in this article. (ZIP) [file pone.0299542.s001.zip › Figshare_data_to_upload/STE_data_100hByC_011.csv]

CL	CD	Phi_deg	Psi_deg	t_T
0.1189973712075209	2.735443688119695	72.00316734580797	-10.174436835973895	0.0
0.8192597481060746	3.738061568082395	71.79598646723844	-16.728667173926688	0.01
1.5948526649419454	4.3278345374410145	71.12391576747977	-22.637444338970397	0.02
2.272291833969942	4.504170505202471	69.96365196572972	-27.77781414038285	0.03
2.7233985215924226	4.390259754632359	68.32808021777404	-32.096601134021114	0.04
2.9236541755152685	4.087397818197553	66.26321978286873	-35.60512029367279	0.05
2.9195973516108085	3.6935512617835284	63.83787764541025	-38.367612877141774	0.06
2.7918722211322606	3.2942155703494365	61.129766676124106	-40.48513965357951	0.07
2.628028275406905	2.953011528514825	58.21176255792837	-42.07738112951192	0.08
2.501543055443142	2.7085243961823284	55.14151342542825	-43.26527619073321	0.09
2.4583273051761974	2.5756984377910346	51.956488451782796	-44.15705483238887	0.1
2.513818540197457	2.5493201192892214	48.674544012967175	-44.839337675106165	0.11
2.657588982366191	2.60910121383058	45.29865619395247	-45.37408581588214	0.12
2.86186987247285	2.726006610927049	41.823790344146275	-45.80081414614439	0.13
3.091161599183811	2.8685394585682014	38.243558175935036	-46.14210985370109	0.14
3.3105934699379462	3.0080170498831404	34.55496839108311	-46.410389208036634	0.15
3.4919994808458483	3.122094397596326	30.76103686141709	-46.614066195690015	0.16
3.617340011589937	3.1965319722218735	26.871652576876624	-46.76147460930534	0.17
3.6797701544292445	3.2257072643920095	22.903044826501294	-46.86214245637774	0.18
3.6828162075347555	3.2120938001361514	18.876237494376404	-46.92632467057301	0.19
3.6378922177524187	3.1645060114378962	14.814668029650573	-46.96380638267606	0.2
3.5607159338400534	3.095275351064858	10.740998710758172	-46.982851280287015	0.21
3.4675436774659616	3.0170105888290517	6.6734637277546565	-46.99009222205566	0.22
3.3721282982058964	2.939791913454017	2.6228218399138643	-46.99131282978448	0.23
3.2839490704999674	2.869468724011816	-1.4087587460650342	-46.992414713695744	0.24
3.2078172865013443	2.807338903912657	-5.4263043200442125	-46.9998782967661	0.25
3.144253036611971	2.750723784107896	-9.438640834861157	-47.02044006377718	0.26
3.090035740196135	2.69392166149197	-13.454238414476873	-47.05992427265912	0.27
3.0388018057585895	2.62941621953808	-17.477630518120463	-47.121303157004135	0.28
2.9821845682152857	2.549692121570369	-21.50700592392612	-47.20251905760504	0.29
2.911981563798369	2.4497646965172013	-25.532705829792036	-47.29496801457855	0.3
2.822768811800649	2.329365040855481	-29.536626444519857	-47.38351905754926	0.31
2.713749792308093	2.19348687671594	-33.49334041589857	-47.448154296928124	0.32
2.589409958246742	2.0513923531993914	-37.373257797389044	-47.466192035491076	0.33
2.4588136598618666	1.9146394982215	-41.14706987861088	-47.41379043122331	0.34
2.333628909490248	1.7948091799789487	-44.78990743862733	-47.26534969705495	0.35000000000000003
2.2251443526867267	1.701355783272972	-48.28392578337181	-46.990261286837395	0.36
2.140304414584457	1.6393312589443862	-51.61908192141465	-46.54787792363023	0.37
2.0773271290417	1.606986051443308	-54.792309336616555	-45.88236141262654	0.38
2.022531986483365	1.5939716259290275	-57.805071666553545	-44.91947816406021	0.39
1.9498315776949138	1.5813241540878198	-60.65933609750816	-43.56721174529134	0.4
1.8249439475940268	1.5419049109418212	-63.35268033660573	-41.7211527779531	0.41000000000000003
1.6149084314930846	1.440550674192152	-65.87363624902221	-39.274864881974324	0.42
1.3004520883405526	1.236376529830168	-68.19828728466716	-36.134540501288676	0.43
0.8861221278682361	0.8887809557906298	-70.28934944570636	-32.23623537016763	0.44
0.40462589330969995	0.3676642954201914	-72.09866262956271	-27.562762955750408	0.45
-0.06872849268149146	-0.3490281216412049	-73.57276012463831	-22.156554743516267	0.46
-0.4086212167763648	-1.2972264515602552	-74.6602619267434	-16.125565502837738	0.47000000000000003
-0.5157855176234534	-2.4021536199290976	-75.31956970171836	-9.64042536954968	0.48
-0.3608914145275311	0.960634467262534	-75.52498592472345	-2.92167942017355	0.49
