# Supplementary material for: Proximity to the water surface markedly enhances the force production on underwater flapping wings
Source: PLoS One. 2024 Mar 13;19(3):e0299542. doi: 10.1371/journal.pone.0299542 (PMC10936826; doi:10.1371/journal.pone.0299542)
Supplement: S1 Dataset — The compressed zip directory file contains all datasets presented in this article. (ZIP) [file pone.0299542.s001.zip › Figshare_data_to_upload/STE_data_100hByC_022.csv]

CL	CD	Phi_deg	Psi_deg	t_T
0.08137126223401621	2.3641306372888686	72.00316734580797	-10.174436835973895	0.0
0.7176776978777479	3.2719552084217596	71.79598646723844	-16.728667173926688	0.01
1.4163641443589678	3.794148241174187	71.12391576747977	-22.637444338970397	0.02
2.0178327854650493	3.937725253864472	69.96365196572972	-27.77781414038285	0.03
2.4063606783012954	3.8258595524804155	68.32808021777404	-32.096601134021114	0.04
2.565012332475655	3.5537411122857874	66.26321978286873	-35.60512029367279	0.05
2.5421793758563203	3.210110043244471	63.83787764541025	-38.367612877141774	0.06
2.4158850279876662	2.870957644468895	61.129766676124106	-40.48513965357951	0.07
2.26867288642061	2.5919623132533687	58.21176255792837	-42.07738112951192	0.08
2.168472987405814	2.4060662203948078	55.14151342542825	-43.26527619073321	0.09
2.1562301846756466	2.3248291841182365	51.956488451782796	-44.15705483238887	0.1
2.243438893329172	2.341487412482911	48.674544012967175	-44.839337675106165	0.11
2.416805264673369	2.435547338696465	45.29865619395247	-45.37408581588214	0.12
2.6467299541305183	2.5787212054107065	41.823790344146275	-45.80081414614439	0.13
2.896891500975725	2.74089655713096	38.243558175935036	-46.14210985370109	0.14
3.132553899387397	2.89512011628965	34.55496839108311	-46.410389208036634	0.15
3.326468341483384	3.0208293529750807	30.76103686141709	-46.614066195690015	0.16
3.4619640553234907	3.105342341485002	26.871652576876624	-46.76147460930534	0.17
3.5336082473505535	3.1441603479116678	22.903044826501294	-46.86214245637774	0.18
3.546012718592305	3.140347425113659	18.876237494376404	-46.92632467057301	0.19
3.511136712891043	3.102808806922158	14.814668029650573	-46.96380638267606	0.2
3.4446886966665247	3.0435955056138546	10.740998710758172	-46.982851280287015	0.21
3.3625418208867375	2.9748672923283683	6.6734637277546565	-46.99009222205566	0.22
3.2779565214885573	2.9063090111743364	2.6228218399138643	-46.99131282978448	0.23
3.2000037385178373	2.843589032729239	-1.4087587460650342	-46.992414713695744	0.24
3.133237602802688	2.788087445197758	-5.4263043200442125	-46.9998782967661	0.25
3.07800759119351	2.737368186359363	-9.438640834861157	-47.02044006377718	0.26
3.030854856139792	2.6859137250782665	-13.454238414476873	-47.05992427265912	0.27
2.984974821372179	2.6261102960887635	-17.477630518120463	-47.121303157004135	0.28
2.931404947241719	2.550004944426037	-21.50700592392612	-47.20251905760504	0.29
2.8614688099366883	2.4520144564586372	-25.532705829792036	-47.29496801457855	0.3
2.769757470142051	2.331409868652182	-29.536626444519857	-47.38351905754926	0.31
2.6562024907629462	2.193091148402568	-33.49334041589857	-47.448154296928124	0.32
2.5266893607537217	2.0466924794813472	-37.373257797389044	-47.466192035491076	0.33
2.3921090262490328	1.904625624202242	-41.14706987861088	-47.41379043122331	0.34
2.2659878207556376	1.7797207895440805	-44.78990743862733	-47.26534969705495	0.35000000000000003
2.1610311111047547	1.6829072070804103	-48.28392578337181	-46.990261286837395	0.36
2.084776329018721	1.6207307338959143	-51.61908192141465	-46.54787792363023	0.37
2.035061235021967	1.5927059194526672	-54.792309336616555	-45.88236141262654	0.38
1.9969297861312547	1.5892412982964326	-57.805071666553545	-44.91947816406021	0.39
1.9424330028660233	1.5914774308228061	-60.65933609750816	-43.56721174529134	0.4
1.8353239760319178	1.5718628149980778	-63.35268033660573	-41.7211527779531	0.41000000000000003
1.6410850306535054	1.4947597450866872	-65.87363624902221	-39.274864881974324	0.42
1.339506534203243	1.3192155986106107	-68.19828728466716	-36.134540501288676	0.43
0.9345779973744722	1.0051719742295138	-70.28934944570636	-32.23623537016763	0.44
0.4582857641086856	0.5235645398315315	-72.09866262956271	-27.562762955750408	0.45
-0.015492300647323334	-0.14656218284633823	-73.57276012463831	-22.156554743516267	0.46
-0.36377613547766974	-1.040570707671981	-74.6602619267434	-16.125565502837738	0.47000000000000003
-0.4902465227126481	-2.0843374958919325	-75.31956970171836	-9.64042536954968	0.48
-0.3683173740625715	0.8155857228271166	-75.52498592472345	-2.92167942017355	0.49
