# Supplementary material for: Proximity to the water surface markedly enhances the force production on underwater flapping wings
Source: PLoS One. 2024 Mar 13;19(3):e0299542. doi: 10.1371/journal.pone.0299542 (PMC10936826; doi:10.1371/journal.pone.0299542)
Supplement: S1 Dataset — The compressed zip directory file contains all datasets presented in this article. (ZIP) [file pone.0299542.s001.zip › Figshare_data_to_upload/STE_data_100hByC_033.csv]

CL	CD	Phi_deg	Psi_deg	t_T
0.06763797002133677	2.147812330280831	72.00316734580797	-10.174436835973895	0.0
0.670998497746344	3.0118787490834658	71.79598646723844	-16.728667173926688	0.01
1.32954790323459	3.4988502101619416	71.12391576747977	-22.637444338970397	0.02
1.8886356664492314	3.618690102910808	69.96365196572972	-27.77781414038285	0.03
2.237868164249913	3.4953457653143096	68.32808021777404	-32.096601134021114	0.04
2.3648464692367317	3.223202386351565	66.26321978286873	-35.60512029367279	0.05
2.320945472032895	2.8893589091575165	63.83787764541025	-38.367612877141774	0.06
2.185301405145334	2.567813341000003	61.129766676124106	-40.48513965357951	0.07
2.039785426135828	2.312082063530379	58.21176255792837	-42.07738112951192	0.08
1.950249504551826	2.152801368358909	55.14151342542825	-43.26527619073321	0.09
1.954674610119318	2.0991042479074293	51.956488451782796	-44.15705483238887	0.1
2.06126626171289	2.141825542152682	48.674544012967175	-44.839337675106165	0.11
2.2536994627582034	2.2584077019127715	45.29865619395247	-45.37408581588214	0.12
2.5001626768411294	2.4192348871719553	41.823790344146275	-45.80081414614439	0.13
2.7633053157608516	2.5938954239461607	38.243558175935036	-46.14210985370109	0.14
3.008541564778872	2.756179465621358	34.55496839108311	-46.410389208036634	0.15
3.209626296751531	2.8870322728858064	30.76103686141709	-46.614066195690015	0.16
3.351264613644434	2.9755795150220763	26.871652576876624	-46.76147460930534	0.17
3.429283707405928	3.0189335293993267	22.903044826501294	-46.86214245637774	0.18
3.449099188517004	3.021218219903863	18.876237494376404	-46.92632467057301	0.19
3.4228847246200913	2.991705361923903	14.814668029650573	-46.96380638267606	0.2
3.366033811460956	2.9421898709596435	10.740998710758172	-46.982851280287015	0.21
3.293801290402979	2.884184976759177	6.6734637277546565	-46.99009222205566	0.22
3.218805606813306	2.8265865770596807	2.6228218399138643	-46.99131282978448	0.23
3.149670262150683	2.7742911442709	-1.4087587460650342	-46.992414713695744	0.24
3.0907595774163523	2.7279733112866262	-5.4263043200442125	-46.9998782967661	0.25
3.0423979666450065	2.684543518520805	-9.438640834861157	-47.02044006377718	0.26
3.0011282030956936	2.6378903913249543	-13.454238414476873	-47.05992427265912	0.27
2.9600883621457443	2.579946063532593	-17.477630518120463	-47.121303157004135	0.28
2.9102060568197494	2.502594453421023	-21.50700592392612	-47.20251905760504	0.29
2.842674726973966	2.4005095081614054	-25.532705829792036	-47.29496801457855	0.3
2.751919049792499	2.2736513062191066	-29.536626444519857	-47.38351905754926	0.31
2.6376175895527876	2.1278850856902296	-33.49334041589857	-47.448154296928124	0.32
2.5053348693567123	1.9738225634548623	-37.373257797389044	-47.466192035491076	0.33
2.365649873170735	1.8245804165022057	-41.14706987861088	-47.41379043122331	0.34
2.2319199653422097	1.6932597865675973	-44.78990743862733	-47.26534969705495	0.35000000000000003
2.1170191576848967	1.5906520492050564	-48.28392578337181	-46.990261286837395	0.36
2.029174564191524	1.5229345767574802	-51.61908192141465	-46.54787792363023	0.37
1.9675740743656225	1.4893638592009926	-54.792309336616555	-45.88236141262654	0.38
1.9193552186846563	1.480639208871866	-57.805071666553545	-44.91947816406021	0.39
1.8592552361756887	1.4790540942017047	-60.65933609750816	-43.56721174529134	0.4
1.7537399358485566	1.4590639761474873	-63.35268033660573	-41.7211527779531	0.41000000000000003
1.5700382066294023	1.387440771731938	-65.87363624902221	-39.274864881974324	0.42
1.2878279767684273	1.2254683166922136	-68.19828728466716	-36.134540501288676	0.43
0.9087781199409722	0.9346577176551293	-70.28934944570636	-32.23623537016763	0.44
0.46063984089082294	0.48638731563826454	-72.09866262956271	-27.562762955750408	0.45
0.01200239627845864	-0.14143659546079138	-73.57276012463831	-22.156554743516267	0.46
-0.31926492138618934	-0.9872927771566736	-74.6602619267434	-16.125565502837738	0.47000000000000003
-0.44037291384444527	-1.98208071753911	-75.31956970171836	-9.64042536954968	0.48
-0.32553248319020794	0.7919556764542843	-75.52498592472345	-2.92167942017355	0.49
