# Supplementary material for: Proximity to the water surface markedly enhances the force production on underwater flapping wings
Source: PLoS One. 2024 Mar 13;19(3):e0299542. doi: 10.1371/journal.pone.0299542 (PMC10936826; doi:10.1371/journal.pone.0299542)
Supplement: S1 Dataset — The compressed zip directory file contains all datasets presented in this article. (ZIP) [file pone.0299542.s001.zip › Figshare_data_to_upload/STE_data_100hByC_044.csv]

CL	CD	Phi_deg	Psi_deg	t_T
0.04054559888250189	2.017886236026218	72.00316734580797	-10.174436835973895	0.0
0.6187324867095169	2.8683942526390838	71.79598646723844	-16.728667173926688	0.01
1.2541540237134927	3.351344048996365	71.12391576747977	-22.637444338970397	0.02
1.7948596219304431	3.4743026630998535	69.96365196572972	-27.77781414038285	0.03
2.131072966084625	3.3579253272674707	68.32808021777404	-32.096601134021114	0.04
2.2491412623436213	3.0933113071178515	66.26321978286873	-35.60512029367279	0.05
2.198117973001583	2.764920718223214	63.83787764541025	-38.367612877141774	0.06
2.0547589535021786	2.4451077755053214	61.129766676124106	-40.48513965357951	0.07
1.8993039639497564	2.186823423235881	58.21176255792837	-42.07738112951192	0.08
1.7971396389938312	2.0211417655694865	55.14151342542825	-43.26527619073321	0.09
1.7870142228310513	1.9585014108029242	51.956488451782796	-44.15705483238887	0.1
1.8788927263972208	1.9916621335916544	48.674544012967175	-44.839337675106165	0.11
2.0587079931064585	2.1002072907547835	45.29865619395247	-45.37408581588214	0.12
2.296783937933429	2.256393776525302	41.823790344146275	-45.80081414614439	0.13
2.5572101712482445	2.430984401193459	38.243558175935036	-46.14210985370109	0.14
2.8058238950757954	2.5980259745398473	34.55496839108311	-46.410389208036634	0.15
3.015765112940793	2.737825683360131	30.76103686141709	-46.614066195690015	0.16
3.170313805031191	2.838202305066141	26.871652576876624	-46.76147460930534	0.17
3.263487155150537	2.894678900084677	22.903044826501294	-46.86214245637774	0.18
3.298989166552944	2.909924631409659	18.876237494376404	-46.92632467057301	0.19
3.287758161902363	2.892195247822264	14.814668029650573	-46.96380638267606	0.2
3.244616992382057	2.8528538227106197	10.740998710758172	-46.982851280287015	0.21
3.1848734424250025	2.8035569853681244	6.6734637277546565	-46.99009222205566	0.22
3.121613192385917	2.7538095301589403	2.6228218399138643	-46.99131282978448	0.23
3.0640160260575513	2.7093422462773136	-1.4087587460650342	-46.992414713695744	0.24
3.01680480188316	2.6715672950444707	-5.4263043200442125	-46.9998782967661	0.25
2.9803559564754347	2.637756026163714	-9.438640834861157	-47.02044006377718	0.26
2.9510225095638907	2.6016387964309695	-13.454238414476873	-47.05992427265912	0.27
2.9216790276678934	2.5545221932560613	-17.477630518120463	-47.121303157004135	0.28
2.8830500100840877	2.4873769161877117	-21.50700592392612	-47.20251905760504	0.29
2.8261920455483236	2.393884465436046	-25.532705829792036	-47.29496801457855	0.3
2.7453308948925654	2.273075038904444	-29.536626444519857	-47.38351905754926	0.31
2.639707978704654	2.130038550096777	-33.49334041589857	-47.448154296928124	0.32
2.5141221424944193	1.9749045411993897	-37.373257797389044	-47.466192035491076	0.33
2.3781770084132225	1.8207775307339091	-41.14706987861088	-47.41379043122331	0.34
2.244363588741166	1.6812700787953023	-44.78990743862733	-47.26534969705495	0.35000000000000003
2.125217116585529	1.5680919506272242	-48.28392578337181	-46.990261286837395	0.36
2.0295177208698774	1.4886129223589686	-51.61908192141465	-46.54787792363023	0.37
1.9580310171623243	1.4435387810183635	-54.792309336616555	-45.88236141262654	0.38
1.9002520461141181	1.4253211647107185	-57.805071666553545	-44.91947816406021	0.39
1.8333589950090237	1.4181692508694144	-60.65933609750816	-43.56721174529134	0.4
1.7254575120348483	1.3982590866959912	-63.35268033660573	-41.7211527779531	0.41000000000000003
1.5440463444321544	1.3335486892811665	-65.87363624902221	-39.274864881974324	0.42
1.2676094976515793	1.1856955846562887	-68.19828728466716	-36.134540501288676	0.43
0.8954749125545145	0.9155263909701652	-70.28934944570636	-32.23623537016763	0.44
0.45255510904548374	0.4924928689363541	-72.09866262956271	-27.562762955750408	0.45
0.004995887575697505	-0.10862486653071883	-73.57276012463831	-22.156554743516267	0.46
-0.33044254288974384	-0.9300962560483808	-74.6602619267434	-16.125565502837738	0.47000000000000003
-0.4601813356059128	-1.9062018575754596	-75.31956970171836	-9.64042536954968	0.48
-0.3560025423861315	0.750919210990965	-75.52498592472345	-2.92167942017355	0.49
