# Supplementary material for: Proximity to the water surface markedly enhances the force production on underwater flapping wings
Source: PLoS One. 2024 Mar 13;19(3):e0299542. doi: 10.1371/journal.pone.0299542 (PMC10936826; doi:10.1371/journal.pone.0299542)
Supplement: S1 Dataset — The compressed zip directory file contains all datasets presented in this article. (ZIP) [file pone.0299542.s001.zip › Figshare_data_to_upload/STE_data_100hByC_055.csv]

CL	CD	Phi_deg	Psi_deg	t_T
0.025751116542399984	1.91905982058896	72.00316734580797	-10.174436835973895	0.0
0.5823338489211484	2.741083802620456	71.79598646723844	-16.728667173926688	0.01
1.1975088063155455	3.210000016654847	71.12391576747977	-22.637444338970397	0.02
1.7261983842930082	3.3352344491541763	69.96365196572972	-27.77781414038285	0.03
2.0627942309425267	3.2351336720965334	68.32808021777404	-32.096601134021114	0.04
2.1935250231231507	2.995606252974544	66.26321978286873	-35.60512029367279	0.05
2.163481234486725	2.694972035600622	63.83787764541025	-38.367612877141774	0.06
2.0434079590207723	2.4000778410606673	61.129766676124106	-40.48513965357951	0.07
1.907542350242803	2.159900374975383	58.21176255792837	-42.07738112951192	0.08
1.8168486730692728	2.0034522527218472	55.14151342542825	-43.26527619073321	0.09
1.8079880863236706	1.9409893058526115	51.956488451782796	-44.15705483238887	0.1
1.8911765164846972	1.9666213483431894	48.674544012967175	-44.839337675106165	0.11
2.0544295755559503	2.062279132952803	45.29865619395247	-45.37408581588214	0.12
2.27118414009636	2.202920975054517	41.823790344146275	-45.80081414614439	0.13
2.5088000569543247	2.3617325517925503	38.243558175935036	-46.14210985370109	0.14
2.735846012596486	2.514462799187386	34.55496839108311	-46.410389208036634	0.15
2.9273077131110092	2.642289603090351	30.76103686141709	-46.614066195690015	0.16
3.0674555342185412	2.73326545679858	26.871652576876624	-46.76147460930534	0.17
3.15067113436704	2.782788431268739	22.903044826501294	-46.86214245637774	0.18
3.180592559288551	2.793209268773849	18.876237494376404	-46.92632467057301	0.19
3.1677385915184297	2.772323566591078	14.814668029650573	-46.96380638267606	0.2
3.1261893451435125	2.7309554332447297	10.740998710758172	-46.982851280287015	0.21
3.0702594523882007	2.6802739927982824	6.6734637277546565	-46.99009222205566	0.22
3.0119312891147443	2.6295174429678503	2.6228218399138643	-46.99131282978448	0.23
2.959364693681229	2.58453121415939	-1.4087587460650342	-46.992414713695744	0.24
2.916505990894701	2.547287762715321	-5.4263043200442125	-46.9998782967661	0.25
2.8832607407244946	2.5159892054441353	-9.438640834861157	-47.02044006377718	0.26
2.8558033469807076	2.485459674880791	-13.454238414476873	-47.05992427265912	0.27
2.8271107546347114	2.447974304874662	-17.477630518120463	-47.121303157004135	0.28
2.7883360797429093	2.3950545463732493	-21.50700592392612	-47.20251905760504	0.29
2.7313157808520243	2.320228461006491	-25.532705829792036	-47.29496801457855	0.3
2.6513039321676644	2.2214565606870673	-29.536626444519857	-47.38351905754926	0.31
2.548591961512181	2.101887935217017	-33.49334041589857	-47.448154296928124	0.32
2.42873944326915	1.9691574799671585	-37.373257797389044	-47.466192035491076	0.33
2.3014920402726013	1.8337424432221467	-41.14706987861088	-47.41379043122331	0.34
2.1786980598481653	1.7069591943319147	-44.78990743862733	-47.26534969705495	0.35000000000000003
2.071542880752827	1.598966437251103	-48.28392578337181	-46.990261286837395	0.36
1.9870401849669417	1.5165630474627194	-51.61908192141465	-46.54787792363023	0.37
1.9242043136439677	1.4608655983826742	-54.792309336616555	-45.88236141262654	0.38
1.8712796425096634	1.4255314146142244	-57.805071666553545	-44.91947816406021	0.39
1.8051560565411264	1.396513509386954	-60.65933609750816	-43.56721174529134	0.4
1.6949323896449484	1.3520802655177009	-63.35268033660573	-41.7211527779531	0.41000000000000003
1.5103574832836635	1.2625853372117668	-65.87363624902221	-39.274864881974324	0.42
1.2329206186715553	1.0924883973831507	-68.19828728466716	-36.134540501288676	0.43
0.8647440251102616	0.8059054651301981	-70.28934944570636	-32.23623537016763	0.44
0.4321630103159051	0.3758972323610668	-72.09866262956271	-27.562762955750408	0.45
0.0004685934965830252	-0.21942419662368273	-73.57276012463831	-22.156554743516267	0.46
-0.3169331428447294	-1.0203064084294298	-74.6602619267434	-16.125565502837738	0.47000000000000003
-0.4315867329629802	-1.961530394353805	-75.31956970171836	-9.64042536954968	0.48
-0.3204910707113347	0.7272666103077546	-75.52498592472345	-2.92167942017355	0.49
