# Supplementary material for: Proximity to the water surface markedly enhances the force production on underwater flapping wings
Source: PLoS One. 2024 Mar 13;19(3):e0299542. doi: 10.1371/journal.pone.0299542 (PMC10936826; doi:10.1371/journal.pone.0299542)
Supplement: S1 Dataset — The compressed zip directory file contains all datasets presented in this article. (ZIP) [file pone.0299542.s001.zip › Figshare_data_to_upload/STE_data_100hByC_067.csv]

CL	CD	Phi_deg	Psi_deg	t_T
-0.029453611798386292	1.5635645946228844	72.00316734580797	-10.174436835973895	0.0
0.47858088755138695	2.351670751349059	71.79598646723844	-16.728667173926688	0.01
1.0465330307043241	2.8112878356671414	71.12391576747977	-22.637444338970397	0.02
1.5386254507401784	2.9526632088527256	69.96365196572972	-27.77781414038285	0.03
1.8558679621907956	2.8904596914024667	68.32808021777404	-32.096601134021114	0.04
1.9869579821506078	2.7042195730515344	66.26321978286873	-35.60512029367279	0.05
1.9753403598937347	2.4650501387442985	63.83787764541025	-38.367612877141774	0.06
1.8871685398843556	2.2331179348740315	61.129766676124106	-40.48513965357951	0.07
1.7907088384047718	2.0519573747540116	58.21176255792837	-42.07738112951192	0.08
1.7410233325170037	1.9466777003532332	55.14151342542825	-43.26527619073321	0.09
1.7699285631989259	1.9252275922736835	51.956488451782796	-44.15705483238887	0.1
1.8842945893551093	1.9808934782627645	48.674544012967175	-44.839337675106165	0.11
2.0703089959179013	2.0960134369533403	45.29865619395247	-45.37408581588214	0.12
2.3008988533344246	2.2468394886648726	41.823790344146275	-45.80081414614439	0.13
2.5439892554613346	2.4083987223382834	38.243558175935036	-46.14210985370109	0.14
2.769518675113356	2.5585196574018605	34.55496839108311	-46.410389208036634	0.15
2.954343200015423	2.680434856412373	30.76103686141709	-46.614066195690015	0.16
3.0847226524707336	2.7639706007210165	26.871652576876624	-46.76147460930534	0.17
3.156751218048586	2.8058136107596203	22.903044826501294	-46.86214245637774	0.18
3.1752825936296047	2.8090981766095764	18.876237494376404	-46.92632467057301	0.19
3.1515512995420814	2.782021782918747	14.814668029650573	-46.96380638267606	0.2
3.0999899153547874	2.7355657408118956	10.740998710758172	-46.982851280287015	0.21
3.035156746352354	2.680965771771466	6.6734637277546565	-46.99009222205566	0.22
2.969441944028441	2.6275563215878943	2.6228218399138643	-46.99131282978448	0.23
2.911700862846124	2.5812997913189415	-1.4087587460650342	-46.992414713695744	0.24
2.866798002110988	2.54422259519844	-5.4263043200442125	-46.9998782967661	0.25
2.8355731996616	2.514420129266356	-9.438640834861157	-47.02044006377718	0.26
2.814860652839189	2.4863690956577194	-13.454238414476873	-47.05992427265912	0.27
2.7977294196594844	2.4517422286039783	-17.477630518120463	-47.121303157004135	0.28
2.7746244815261973	2.401265508226668	-21.50700592392612	-47.20251905760504	0.29
2.735782381150823	2.3276172889784155	-25.532705829792036	-47.29496801457855	0.3
2.674112920738487	2.2280615979159295	-29.536626444519857	-47.38351905754926	0.31
2.5871842054490504	2.1053436981303504	-33.49334041589857	-47.448154296928124	0.32
2.4780190886224807	1.9670340047794603	-37.373257797389044	-47.466192035491076	0.33
2.3546403895421846	1.8239004454143668	-41.14706987861088	-47.41379043122331	0.34
2.228370828613854	1.6878796685383268	-44.78990743862733	-47.26534969705495	0.35000000000000003
2.111092074084071	1.570043002265184	-48.28392578337181	-46.990261286837395	0.36
2.011531096124079	1.4783592895325235	-51.61908192141465	-46.54787792363023	0.37
1.9311424815935816	1.4153020596799482	-54.792309336616555	-45.88236141262654	0.38
1.8610374336612678	1.3759830358365819	-57.805071666553545	-44.91947816406021	0.39
1.7811174775600846	1.3479222795285573	-60.65933609750816	-43.56721174529134	0.4
1.6632496207131027	1.3111751978461716	-63.35268033660573	-41.7211527779531	0.41000000000000003
1.4790987928354367	1.2381621386095385	-65.87363624902221	-39.274864881974324	0.42
1.2104642394351413	1.0955658812578366	-68.19828728466716	-36.134540501288676	0.43
0.8575125264547262	0.8494417441504485	-70.28934944570636	-32.23623537016763	0.44
0.4421372985579962	0.47365323425461625	-72.09866262956271	-27.562762955750408	0.45
0.023291218008922327	-0.055164318409901714	-73.57276012463831	-22.156554743516267	0.46
-0.2922662342042046	-0.7820000000241203	-74.6602619267434	-16.125565502837738	0.47000000000000003
-0.4207142251703896	-1.6498271121025403	-75.31956970171836	-9.64042536954968	0.48
-0.33941384391280544	0.7257245030951194	-75.52498592472345	-2.92167942017355	0.49
