# Supplementary material for: Proximity to the water surface markedly enhances the force production on underwater flapping wings
Source: PLoS One. 2024 Mar 13;19(3):e0299542. doi: 10.1371/journal.pone.0299542 (PMC10936826; doi:10.1371/journal.pone.0299542)
Supplement: S1 Dataset — The compressed zip directory file contains all datasets presented in this article. (ZIP) [file pone.0299542.s001.zip › Figshare_data_to_upload/STE_data_100hByC_078.csv]

CL	CD	Phi_deg	Psi_deg	t_T
-0.04609916102454298	1.592372141004977	72.00316734580797	-10.174436835973895	0.0
0.46334083686143235	2.3924583734088687	71.79598646723844	-16.728667173926688	0.01
1.0316777842913303	2.853297515581227	71.12391576747977	-22.637444338970397	0.02
1.5195786339611674	2.9847807811776756	69.96365196572972	-27.77781414038285	0.03
1.825940771662912	2.9033500816316904	68.32808021777404	-32.096601134021114	0.04
1.9393670300846204	2.691665985209848	66.26321978286873	-35.60512029367279	0.05
1.905085462346858	2.424479291601222	63.83787764541025	-38.367612877141774	0.06
1.7922447787150777	2.165442856109603	61.129766676124106	-40.48513965357951	0.07
1.6724344207876913	1.9609414482478769	58.21176255792837	-42.07738112951192	0.08
1.6035049453157058	1.8379556567168123	55.14151342542825	-43.26527619073321	0.09
1.6189092044595423	1.8051439624603742	51.956488451782796	-44.15705483238887	0.1
1.7257889395213106	1.855395507005537	48.674544012967175	-44.839337675106165	0.11
1.9094450653222381	1.9698300108973055	45.29865619395247	-45.37408581588214	0.12
2.1412401116615873	2.1230684240239737	41.823790344146275	-45.80081414614439	0.13
2.3874033406528588	2.2885209229607417	38.243558175935036	-46.14210985370109	0.14
2.616507564901511	2.4427774921199097	34.55496839108311	-46.410389208036634	0.15
2.8046699637657335	2.568428993670599	30.76103686141709	-46.614066195690015	0.16
2.9381515154449778	2.655318328684678	26.871652576876624	-46.76147460930534	0.17
3.013711900864147	2.700715628012823	22.903044826501294	-46.86214245637774	0.18
3.0372173620092675	2.7086225890322617	18.876237494376404	-46.92632467057301	0.19
3.020803942877839	2.6880001560691253	14.814668029650573	-46.96380638267606	0.2
2.9793175696987175	2.650189118102336	10.740998710758172	-46.982851280287015	0.21
2.9270800369146124	2.606283806453535	6.6734637277546565	-46.99009222205566	0.22
2.8756573512621864	2.5650569848169615	2.6228218399138643	-46.99131282978448	0.23
2.832742276274584	2.531692734846236	-1.4087587460650342	-46.992414713695744	0.24
2.801987120119901	2.507420215467698	-5.4263043200442125	-46.9998782967661	0.25
2.7831752904183067	2.489626038631837	-9.438640834861157	-47.02044006377718	0.26
2.772396312720111	2.4722439852418256	-13.454238414476873	-47.05992427265912	0.27
2.7624061421985333	2.4466541319196047	-17.477630518120463	-47.121303157004135	0.28
2.743803142582228	2.4035970119495964	-21.50700592392612	-47.20251905760504	0.29
2.7073745172746317	2.336071282474312	-25.532705829792036	-47.29496801457855	0.3
2.646778848760264	2.2418581943755718	-29.536626444519857	-47.38351905754926	0.31
2.5603219771194086	2.124297700349088	-33.49334041589857	-47.448154296928124	0.32
2.4516405947024302	1.991543818440676	-37.373257797389044	-47.466192035491076	0.33
2.3292297488500946	1.8548384235650623	-41.14706987861088	-47.41379043122331	0.34
2.2047988912348684	1.7263863537575144	-44.78990743862733	-47.26534969705495	0.35000000000000003
2.090556103085871	1.6172209037306726	-48.28392578337181	-46.990261286837395	0.36
1.995394347372938	1.5348827315318598	-51.61908192141465	-46.54787792363023	0.37
1.920611841545755	1.4810055403951916	-54.792309336616555	-45.88236141262654	0.38
1.8567957778309423	1.449565740705354	-57.805071666553545	-44.91947816406021	0.39
1.783073993710041	1.4268739915307516	-60.65933609750816	-43.56721174529134	0.4
1.6705068731323809	1.3919504239791938	-63.35268033660573	-41.7211527779531	0.41000000000000003
1.4902015319491686	1.3166474996602169	-65.87363624902221	-39.274864881974324	0.42
1.223871152506961	1.1678022314058567	-68.19828728466716	-36.134540501288676	0.43
0.8721316731137163	0.9125112698958973	-70.28934944570636	-32.23623537016763	0.44
0.45764619688134794	0.5265862343477912	-72.09866262956271	-27.562762955750408	0.45
0.039939135217863145	-0.010701128488159267	-73.57276012463831	-22.156554743516267	0.46
-0.2744688320353872	-0.7415761081572546	-74.6602619267434	-16.125565502837738	0.47000000000000003
-0.40311341420549096	-1.60700378231971	-75.31956970171836	-9.64042536954968	0.48
-0.3254782704882401	0.6911088149180277	-75.52498592472345	-2.92167942017355	0.49
