# Supplementary material for: Proximity to the water surface markedly enhances the force production on underwater flapping wings
Source: PLoS One. 2024 Mar 13;19(3):e0299542. doi: 10.1371/journal.pone.0299542 (PMC10936826; doi:10.1371/journal.pone.0299542)
Supplement: S1 Dataset — The compressed zip directory file contains all datasets presented in this article. (ZIP) [file pone.0299542.s001.zip › Figshare_data_to_upload/STE_data_100hByC_089.csv]

CL	CD	Phi_deg	Psi_deg	t_T
-0.08898008514439328	1.3106207322952557	72.00316734580797	-10.174436835973895	0.0
0.3917674049229182	2.10753133001719	71.79598646723844	-16.728667173926688	0.01
0.9383090977293354	2.5815612318353574	71.12391576747977	-22.637444338970397	0.02
1.4151197010999916	2.7395799093460296	69.96365196572972	-27.77781414038285	0.03
1.7223065065020098	2.694000757024466	68.32808021777404	-32.096601134021114	0.04
1.8470993526232047	2.523082759144684	66.26321978286873	-35.60512029367279	0.05
1.831307358439742	2.297237929206756	63.83787764541025	-38.367612877141774	0.06
1.7396047498261862	2.0762712945076496	61.129766676124106	-40.48513965357951	0.07
1.639190275726693	1.9035695043534477	58.21176255792837	-42.07738112951192	0.08
1.5845684035709673	1.8042313579587046	55.14151342542825	-43.26527619073321	0.09
1.607480545697701	1.7863052042614087	51.956488451782796	-44.15705483238887	0.1
1.7151410596193202	1.843321684070539	48.674544012967175	-44.839337675106165	0.11
1.8943987014502497	1.9580221379033182	45.29865619395247	-45.37408581588214	0.12
2.118997514647694	2.1071727308335637	41.823790344146275	-45.80081414614439	0.13
2.357620825775565	2.266333127717575	38.243558175935036	-46.14210985370109	0.14
2.580716779661663	2.413815685475189	34.55496839108311	-46.410389208036634	0.15
2.7653179023615437	2.533281447665328	30.76103686141709	-46.614066195690015	0.16
2.8975965847366334	2.6150010525607277	26.871652576876624	-46.76147460930534	0.17
2.973447919161512	2.656202858150979	22.903044826501294	-46.86214245637774	0.18
2.9974743014211747	2.660600680173887	18.876237494376404	-46.92632467057301	0.19
2.980585325373057	2.636846588414107	14.814668029650573	-46.96380638267606	0.2
2.9368311236033033	2.5961318678151204	10.740998710758172	-46.982851280287015	0.21
2.8803904998065395	2.54962666174887	6.6734637277546565	-46.99009222205566	0.22
2.8233762984209174	2.50641246541162	2.6228218399138643	-46.99131282978448	0.23
2.7745656830748797	2.472162100961663	-1.4087587460650342	-46.992414713695744	0.24
2.738956180768239	2.448643394476926	-5.4263043200442125	-46.9998782967661	0.25
2.717667131181236	2.433695058300463	-9.438640834861157	-47.02044006377718	0.26
2.7079076213058624	2.4215268876921043	-13.454238414476873	-47.05992427265912	0.27
2.70315083766367	2.40354259406558	-17.477630518120463	-47.121303157004135	0.28
2.6941420128527076	2.3701946501462103	-21.50700592392612	-47.20251905760504	0.29
2.671158883937082	2.3138792934486117	-25.532705829792036	-47.29496801457855	0.3
2.6267535421146158	2.2315502912216867	-29.536626444519857	-47.38351905754926	0.31
2.557664051594212	2.125585788436504	-33.49334041589857	-47.448154296928124	0.32
2.465683974377486	2.003123130335728	-37.373257797389044	-47.466192035491076	0.33
2.3574657665029823	1.874462040345009	-41.14706987861088	-47.41379043122331	0.34
2.243213148824187	1.751101713555077	-44.78990743862733	-47.26534969705495	0.35000000000000003
2.1343183330379714	1.6437828239959884	-48.28392578337181	-46.990261286837395	0.36
2.0398032230136	1.560295773814032	-51.61908192141465	-46.54787792363023	0.37
1.9620978819528045	1.5031685599064484	-54.792309336616555	-45.88236141262654	0.38
1.8937020811675314	1.4679234344498902	-57.805071666553545	-44.91947816406021	0.39
1.8159331855837777	1.4428924901966964	-60.65933609750816	-43.56721174529134	0.4
1.701686340135754	1.4092782067784935	-63.35268033660573	-41.7211527779531	0.41000000000000003
1.5229709838242935	1.340867711687336	-65.87363624902221	-39.274864881974324	0.42
1.261081495868054	1.2056899189847532	-68.19828728466716	-36.134540501288676	0.43
0.9148557618183736	0.9708101415474184	-70.28934944570636	-32.23623537016763	0.44
0.5042732110039915	0.6104581658589714	-72.09866262956271	-27.562762955750408	0.45
0.08619523803476367	0.10076812849291232	-73.57276012463831	-22.156554743516267	0.46
-0.23439019649940498	-0.6047140485644803	-74.6602619267434	-16.125565502837738	0.47000000000000003
-0.37461927223465347	-1.4513975521603135	-75.31956970171836	-9.64042536954968	0.48
-0.31154982546045085	0.5592353640092628	-75.52498592472345	-2.92167942017355	0.49
