# Supplementary material for: Proximity to the water surface markedly enhances the force production on underwater flapping wings
Source: PLoS One. 2024 Mar 13;19(3):e0299542. doi: 10.1371/journal.pone.0299542 (PMC10936826; doi:10.1371/journal.pone.0299542)
Supplement: S1 Dataset — The compressed zip directory file contains all datasets presented in this article. (ZIP) [file pone.0299542.s001.zip › Figshare_data_to_upload/STE_data_100hByC_100.csv]

CL	CD	Phi_deg	Psi_deg	t_T
-0.08890778375621719	1.316635932668812	72.00316734580797	-10.174436835973895	0.0
0.38361090462623143	2.1029720991378213	71.79598646723844	-16.728667173926688	0.01
0.9213901914669492	2.5670104558682074	71.12391576747977	-22.637444338970397	0.02
1.3903242242374796	2.7162851099681697	69.96365196572972	-27.77781414038285	0.03
1.69181442086123	2.6634500388526083	68.32808021777404	-32.096601134021114	0.04
1.8137779923181192	2.486599172509172	66.26321978286873	-35.60512029367279	0.05
1.7978529424538106	2.255748003428486	63.83787764541025	-38.367612877141774	0.06
1.7077293651036136	2.0302299313877152	61.129766676124106	-40.48513965357951	0.07
1.6091325945560064	1.853018863264109	58.21176255792837	-42.07738112951192	0.08
1.555017599091186	1.7488962268892447	55.14151342542825	-43.26527619073321	0.09
1.5758603463831182	1.7256914419131344	51.956488451782796	-44.15705483238887	0.1
1.6781368645959347	1.7768636448288042	48.674544012967175	-44.839337675106165	0.11
1.8486200454334258	1.885336463069366	45.29865619395247	-45.37408581588214	0.12
2.06171503396329	2.0284248321589113	41.823790344146275	-45.80081414614439	0.13
2.2875179728544444	2.1826311598528205	38.243558175935036	-46.14210985370109	0.14
2.498492228285506	2.327440790732249	34.55496839108311	-46.410389208036634	0.15
2.6739227264802885	2.4475996500177817	30.76103686141709	-46.614066195690015	0.16
2.8019736559965542	2.5340184481700954	26.871652576876624	-46.76147460930534	0.17
2.879799010692751	2.5838416780491036	22.903044826501294	-46.86214245637774	0.18
2.912225607406092	2.5998925320576616	18.876237494376404	-46.92632467057301	0.19
2.90931920175009	2.58931196703195	14.814668029650573	-46.96380638267606	0.2
2.8834269515602884	2.5615255272667783	10.740998710758172	-46.982851280287015	0.21
2.8464842901299834	2.5260455181488295	6.6734637277546565	-46.99009222205566	0.22
2.8081510414507767	2.490644695815959	2.6228218399138643	-46.99131282978448	0.23
2.7748531467382986	2.4601433775120425	-1.4087587460650342	-46.992414713695744	0.24
2.7496398675498392	2.4359904087586868	-5.4263043200442125	-46.9998782967661	0.25
2.732320958109362	2.4163150989848377	-9.438640834861157	-47.02044006377718	0.26
2.71956963220378	2.396245482330536	-13.454238414476873	-47.05992427265912	0.27
2.705169904308536	2.3686494194005125	-17.477630518120463	-47.121303157004135	0.28
2.681052396093963	2.325768058830967	-21.50700592392612	-47.20251905760504	0.29
2.6395193950888145	2.261795953718857	-25.532705829792036	-47.29496801457855	0.3
2.575794240728784	2.175120597463617	-29.536626444519857	-47.38351905754926	0.31
2.4895341055160123	2.06883291671027	-33.49334041589857	-47.448154296928124	0.32
2.385161770477492	1.9498583217484438	-37.373257797389044	-47.466192035491076	0.33
2.2710968236988314	1.8273789615876883	-41.14706987861088	-47.41379043122331	0.34
2.158030405307257	1.7111747292488606	-44.78990743862733	-47.26534969705495	0.35000000000000003
2.0564461639379426	1.6101576051470912	-48.28392578337181	-46.990261286837395	0.36
1.973328341441699	1.530681917057959	-51.61908192141465	-46.54787792363023	0.37
1.9085048717770499	1.4745205736102514	-54.792309336616555	-45.88236141262654	0.38
1.851966926371721	1.4371161423429366	-57.805071666553545	-44.91947816406021	0.39
1.7831771617419752	1.407199477294184	-60.65933609750816	-43.56721174529134	0.4
1.6742309145671208	1.3666619557678052	-63.35268033660573	-41.7211527779531	0.41000000000000003
1.4975051405942952	1.290147804545961	-65.87363624902221	-39.274864881974324	0.42
1.2356204400137527	1.146720758900564	-68.19828728466716	-36.134540501288676	0.43
0.889196415976938	0.9047534049112815	-70.28934944570636	-32.23623537016763	0.44
0.4797561989119069	0.5401273034616795	-72.09866262956271	-27.562762955750408	0.45
0.06477558445086742	0.030868569130099804	-73.57276012463831	-22.156554743516267	0.46
-0.2515127130611807	-0.6677886481256949	-74.6602619267434	-16.125565502837738	0.47000000000000003
-0.3882703934352299	-1.5004773102029891	-75.31956970171836	-9.64042536954968	0.48
-0.32508781000900244	0.6150530832218004	-75.52498592472345	-2.92167942017355	0.49
