# Supplementary material for: Proximity to the water surface markedly enhances the force production on underwater flapping wings
Source: PLoS One. 2024 Mar 13;19(3):e0299542. doi: 10.1371/journal.pone.0299542 (PMC10936826; doi:10.1371/journal.pone.0299542)
Supplement: S1 Dataset — The compressed zip directory file contains all datasets presented in this article. (ZIP) [file pone.0299542.s001.zip › Figshare_data_to_upload/STE_data_100hByC_111.csv]

CL	CD	Phi_deg	Psi_deg	t_T
-0.08822648351952328	1.163124100446801	72.00316734580797	-10.174436835973895	0.0
0.3609536466910934	1.9291098517481	71.79598646723844	-16.728667173926688	0.01
0.8766529851077728	2.3862080619318236	71.12391576747977	-22.637444338970397	0.02
1.330223095016294	2.543675988028837	69.96365196572972	-27.77781414038285	0.03
1.6268773281444435	2.5129476615310637	68.32808021777404	-32.096601134021114	0.04
1.7554617061045992	2.3685351906518273	66.26321978286873	-35.60512029367279	0.05
1.7555772994395515	2.1755346983042667	63.83787764541025	-38.367612877141774	0.06
1.6868794074436373	1.9881130133678944	61.129766676124106	-40.48513965357951	0.07
1.6104225461349593	1.844613343921695	58.21176255792837	-42.07738112951192	0.08
1.5750939455950919	1.7663157250766794	55.14151342542825	-43.26527619073321	0.09
1.6086963113396302	1.7590866946848263	51.956488451782796	-44.15705483238887	0.1
1.716687633261624	1.816086004612739	48.674544012967175	-44.839337675106165	0.11
1.8862819073200014	1.9213772516750953	45.29865619395247	-45.37408581588214	0.12
2.0932823762270023	2.054337979325288	41.823790344146275	-45.80081414614439	0.13
2.3095278585829364	2.1938268203594213	38.243558175935036	-46.14210985370109	0.14
2.5090897753742625	2.321500948208161	34.55496839108311	-46.410389208036634	0.15
2.6725029387321513	2.4238751240987497	30.76103686141709	-46.614066195690015	0.16
2.7888072385969265	2.493216002427622	26.871652576876624	-46.76147460930534	0.17
2.8557019551756637	2.5276726870722253	22.903044826501294	-46.86214245637774	0.18
2.878278834638155	2.53079259086191	18.876237494376404	-46.92632467057301	0.19
2.866652923618648	2.510227117746818	14.814668029650573	-46.96380638267606	0.2
2.8331255806126694	2.475777892656044	10.740998710758172	-46.982851280287015	0.21
2.7896678806677437	2.437258718067014	6.6734637277546565	-46.99009222205566	0.22
2.7462134038011596	2.402655513952242	2.6228218399138643	-46.99131282978448	0.23
2.709778107588036	2.3768621089696587	-1.4087587460650342	-46.992414713695744	0.24
2.684245903089505	2.361154382369752	-5.4263043200442125	-46.9998782967661	0.25
2.6703077306086795	2.353099037122781	-9.438640834861157	-47.02044006377718	0.26
2.665278758676564	2.3467554847855743	-13.454238414476873	-47.05992427265912	0.27
2.6630592532128055	2.3334481675153738	-17.477630518120463	-47.121303157004135	0.28
2.6550174607202695	2.303654561478262	-21.50700592392612	-47.20251905760504	0.29
2.6322489324585563	2.2499778480276604	-25.532705829792036	-47.29496801457855	0.3
2.588283844267122	2.1697351842506656	-29.536626444519857	-47.38351905754926	0.31
2.5208627938023063	2.0657001252881497	-33.49334041589857	-47.448154296928124	0.32
2.432574231596131	1.9452728302278604	-37.373257797389044	-47.466192035491076	0.33
2.330366893696053	1.818709158770104	-41.14706987861088	-47.41379043122331	0.34
2.2240652929649634	1.6971248885296113	-44.78990743862733	-47.26534969705495	0.35000000000000003
2.1240479902050664	1.590680816896061	-48.28392578337181	-46.990261286837395	0.36
2.037940010257267	1.5066015438560871	-51.61908192141465	-46.54787792363023	0.37
1.9667482290027276	1.446997015539497	-54.792309336616555	-45.88236141262654	0.38
1.9019263129673434	1.4071957390010925	-57.805071666553545	-44.91947816406021	0.39
1.8245289532976343	1.3756659441365833	-60.65933609750816	-43.56721174529134	0.4
1.7082463219910113	1.3342196131670467	-63.35268033660573	-41.7211527779531	0.41000000000000003
1.5268646242754977	1.2578385178450422	-65.87363624902221	-39.274864881974324	0.42
1.2639567712798678	1.11645003522368	-68.19828728466716	-36.134540501288676	0.43
0.9203027064627409	0.879754347060933	-70.28934944570636	-32.23623537016763	0.44
0.5165207932998518	0.5251047894858824	-72.09866262956271	-27.562762955750408	0.45
0.1080844114961202	0.03156881433844986	-73.57276012463831	-22.156554743516267	0.46
-0.20353595752505677	-0.6457024505400369	-74.6602619267434	-16.125565502837738	0.47000000000000003
-0.3402796241071223	-1.4530857665384866	-75.31956970171836	-9.64042536954968	0.48
-0.283520974636575	0.5757632320564999	-75.52498592472345	-2.92167942017355	0.49
