# Supplementary material for: Proximity to the water surface markedly enhances the force production on underwater flapping wings
Source: PLoS One. 2024 Mar 13;19(3):e0299542. doi: 10.1371/journal.pone.0299542 (PMC10936826; doi:10.1371/journal.pone.0299542)
Supplement: S1 Dataset — The compressed zip directory file contains all datasets presented in this article. (ZIP) [file pone.0299542.s001.zip › Figshare_data_to_upload/STE_data_100hByC_133.csv]

CL	CD	Phi_deg	Psi_deg	t_T
-0.1291845804472123	0.9181502783445786	72.00316734580797	-10.174436835973895	0.0
0.28723253802681076	1.6824922127484534	71.79598646723844	-16.728667173926688	0.01
0.7760214544128109	2.1551646026796822	71.12391576747977	-22.637444338970397	0.02
1.2128360979644406	2.341847674563331	69.96365196572972	-27.77781414038285	0.03
1.5044655528375277	2.3485582603154294	68.32808021777404	-32.096601134021114	0.04
1.6387088702352801	2.244114452549602	66.26321978286873	-35.60512029367279	0.05
1.6523268932724804	2.0887773047358396	63.83787764541025	-38.367612877141774	0.06
1.6014133837435947	1.9333258415298697	61.129766676124106	-40.48513965357951	0.07
1.5436141933207206	1.8142401254312013	58.21176255792837	-42.07738112951192	0.08
1.5250391789638607	1.7521842228625892	55.14151342542825	-43.26527619073321	0.09
1.5715180407434028	1.7533049432243513	51.956488451782796	-44.15705483238887	0.1
1.6873179558536777	1.8116433477467808	48.674544012967175	-44.839337675106165	0.11
1.8592184641196483	1.9126054252513935	45.29865619395247	-45.37408581588214	0.12
2.0633537243775386	2.0373084010259808	41.823790344146275	-45.80081414614439	0.13
2.272652457259245	2.1666799073911145	38.243558175935036	-46.14210985370109	0.14
2.4629090610919717	2.284626148908089	34.55496839108311	-46.410389208036634	0.15
2.6167017676338693	2.379828027406443	30.76103686141709	-46.614066195690015	0.16
2.725001281879841	2.4463236778998096	26.871652576876624	-46.76147460930534	0.17
2.7869499006557255	2.4833890966698293	22.903044826501294	-46.86214245637774	0.18
2.808432007754993	2.4949216759707395	18.876237494376404	-46.92632467057301	0.19
2.7997463109457454	2.4880949900596434	14.814668029650573	-46.96380638267606	0.2
2.772885570664008	2.471390530276937	10.740998710758172	-46.982851280287015	0.21
2.7391355307041545	2.452529963960614	6.6734637277546565	-46.99009222205566	0.22
2.7074656960215577	2.4368479032303014	2.6228218399138643	-46.99131282978448	0.23
2.6837402613736048	2.426395922488321	-1.4087587460650342	-46.992414713695744	0.24
2.6705898055032806	2.419888266181451	-5.4263043200442125	-46.9998782967661	0.25
2.667430032360283	2.4130736612554964	-9.438640834861157	-47.02044006377718	0.26
2.670399357903473	2.3993053147813472	-13.454238414476873	-47.05992427265912	0.27
2.67249593231681	2.370511919000223	-17.477630518120463	-47.121303157004135	0.28
2.664644836785425	2.319065797589296	-21.50700592392612	-47.20251905760504	0.29
2.638079674480939	2.240495759692082	-25.532705829792036	-47.29496801457855	0.3
2.5871416408534307	2.1356637212112064	-29.536626444519857	-47.38351905754926	0.31
2.5110670254864846	2.0109778483357372	-33.49334041589857	-47.448154296928124	0.32
2.41445699474376	1.8769869538969814	-37.373257797389044	-47.466192035491076	0.33
2.306411887655956	1.746133485841191	-41.14706987861088	-47.41379043122331	0.34
2.1985007275646407	1.63041276042226	-44.78990743862733	-47.26534969705495	0.35000000000000003
2.1019079707801405	1.5393415245111866	-48.28392578337181	-46.990261286837395	0.36
2.0238481733054376	1.478003911690228	-51.61908192141465	-46.54787792363023	0.37
1.9638829934892024	1.4453215739319347	-54.792309336616555	-45.88236141262654	0.38
1.9115216994347282	1.4331556648945771	-57.805071666553545	-44.91947816406021	0.39
1.8459667454450002	1.4270501389121837	-60.65933609750816	-43.56721174529134	0.4
1.7395756361939714	1.4070969518797614	-63.35268033660573	-41.7211527779531	0.41000000000000003
1.5655248360939718	1.3481685159535055	-65.87363624902221	-39.274864881974324	0.42
1.307407262844953	1.2217075400951627	-68.19828728466716	-36.134540501288676	0.43
0.9662761885756753	1.0001442496902893	-70.28934944570636	-32.23623537016763	0.44
0.5626934757577139	0.6640034044787978	-72.09866262956271	-27.562762955750408	0.45
0.15122645350383485	0.1949928534080838	-73.57276012463831	-22.156554743516267	0.46
-0.1685167524551048	-0.45065913464039953	-74.6602619267434	-16.125565502837738	0.47000000000000003
-0.3207023682913823	-1.2207031600921714	-75.31956970171836	-9.64042536954968	0.48
-0.2880280062864081	0.4999243491021229	-75.52498592472345	-2.92167942017355	0.49
