# Supplementary material for: Proximity to the water surface markedly enhances the force production on underwater flapping wings
Source: PLoS One. 2024 Mar 13;19(3):e0299542. doi: 10.1371/journal.pone.0299542 (PMC10936826; doi:10.1371/journal.pone.0299542)
Supplement: S1 Dataset — The compressed zip directory file contains all datasets presented in this article. (ZIP) [file pone.0299542.s001.zip › Figshare_data_to_upload/STE_data_100hByC_155.csv]

CL	CD	Phi_deg	Psi_deg	t_T
-0.1432932581762608	0.8433904365342517	72.00316734580797	-10.174436835973895	0.0
0.2610679208516843	1.5831581688386456	71.79598646723844	-16.728667173926688	0.01
0.736671171603701	2.0403646796109536	71.12391576747977	-22.637444338970397	0.02
1.1638892669373904	2.223288919927611	69.96365196572972	-27.77781414038285	0.03
1.4531049527316775	2.2378145944900996	68.32808021777404	-32.096601134021114	0.04
1.5933021497380933	2.150438240461182	66.26321978286873	-35.60512029367279	0.05
1.619919523152045	2.0178875839541512	63.83787764541025	-38.367612877141774	0.06
1.586071534488854	1.8871065685942816	61.129766676124106	-40.48513965357951	0.07
1.5459730927587194	1.7911282677030236	58.21176255792837	-42.07738112951192	0.08
1.5428568628957442	1.7480221848759416	55.14151342542825	-43.26527619073321	0.09
1.6007431440795514	1.762404947154625	51.956488451782796	-44.15705483238887	0.1
1.723249546205441	1.8278868586468682	48.674544012967175	-44.839337675106165	0.11
1.8974290186297451	1.9303619658290434	45.29865619395247	-45.37408581588214	0.12
2.1001715571946677	2.0519774171481022	41.823790344146275	-45.80081414614439	0.13
2.30523201638791	2.1748340768733536	38.243558175935036	-46.14210985370109	0.14
2.489100034095111	2.283904846976067	34.55496839108311	-46.410389208036634	0.15
2.6349537926679125	2.3687808928491823	30.76103686141709	-46.614066195690015	0.16
2.7343704542834475	2.424261586033345	26.871652576876624	-46.76147460930534	0.17
2.7871412371350806	2.4502176798098985	22.903044826501294	-46.86214245637774	0.18
2.7998267442545517	2.4510011894814907	18.876237494376404	-46.92632467057301	0.19
2.7833986576278895	2.434199589097426	14.814668029650573	-46.96380638267606	0.2
2.7504413072003837	2.408755783107169	10.740998710758172	-46.982851280287015	0.21
2.7126219716187605	2.3829231860472784	6.6734637277546565	-46.99009222205566	0.22
2.6789631344223683	2.362620812860583	2.6228218399138643	-46.99131282978448	0.23
2.6549850156620236	2.35046199782283	-1.4087587460650342	-46.992414713695744	0.24
2.642650879518306	2.3456199270584337	-5.4263043200442125	-46.9998782967661	0.25
2.640630075719815	2.344179142371991	-9.438640834861157	-47.02044006377718	0.26
2.6445411517437463	2.3397017001984337	-13.454238414476873	-47.05992427265912	0.27
2.6473624121104704	2.3241866344103013	-17.477630518120463	-47.121303157004135	0.28
2.6405966360167197	2.2898700868792807	-21.50700592392612	-47.20251905760504	0.29
2.616470812739519	2.231804205138114	-25.532705829792036	-47.29496801457855	0.3
2.5703100049612613	2.149902585787357	-29.536626444519857	-47.38351905754926	0.31
2.5018351351301313	2.04909558663414	-33.49334041589857	-47.448154296928124	0.32
2.4153165548689692	1.9379992587369976	-37.373257797389044	-47.466192035491076	0.33
2.318742435942255	1.8269182505650865	-41.14706987861088	-47.41379043122331	0.34
2.222178331311369	1.725929506921941	-44.78990743862733	-47.26534969705495	0.35000000000000003
2.1354185194308046	1.643327211338891	-48.28392578337181	-46.990261286837395	0.36
2.0648001832672565	1.5840304421455915	-51.61908192141465	-46.54787792363023	0.37
2.009715910212004	1.5479420408003797	-54.792309336616555	-45.88236141262654	0.38
1.9601703905698542	1.5288500695173446	-57.805071666553545	-44.91947816406021	0.39
1.8962841691486552	1.5147722174790919	-60.65933609750816	-43.56721174529134	0.4
1.7914339713101566	1.4883577921874296	-63.35268033660573	-41.7211527779531	0.41000000000000003
1.619565926826327	1.4266531384483625	-65.87363624902221	-39.274864881974324	0.42
1.364516942536253	1.3025783538070232	-68.19828728466716	-36.134540501288676	0.43
1.0268808293747165	1.0892217357091305	-70.28934944570636	-32.23623537016763	0.44
0.6260046577111302	0.7669230317978235	-72.09866262956271	-27.562762955750408	0.45
0.21460559976809246	0.3162571800990369	-73.57276012463831	-22.156554743516267	0.46
-0.10978672757631378	-0.3088304512972536	-74.6602619267434	-16.125565502837738	0.47000000000000003
-0.2729034765034135	-1.0595875953472138	-75.31956970171836	-9.64042536954968	0.48
-0.2575945757257016	0.530825642497774	-75.52498592472345	-2.92167942017355	0.49
