# Supplementary material for: Proximity to the water surface markedly enhances the force production on underwater flapping wings
Source: PLoS One. 2024 Mar 13;19(3):e0299542. doi: 10.1371/journal.pone.0299542 (PMC10936826; doi:10.1371/journal.pone.0299542)
Supplement: S1 Dataset — The compressed zip directory file contains all datasets presented in this article. (ZIP) [file pone.0299542.s001.zip › Figshare_data_to_upload/STE_data_100hByC_177.csv]

CL	CD	Phi_deg	Psi_deg	t_T
-0.15010481972316156	0.804357903643804	72.00316734580797	-10.174436835973895	0.0
0.25053752968699033	1.5547982126778779	71.79598646723844	-16.728667173926688	0.01
0.7234387080417186	2.019309516884093	71.12391576747977	-22.637444338970397	0.02
1.148138877553504	2.206153746662171	69.96365196572972	-27.77781414038285	0.03
1.434730016684863	2.2220195535289897	68.32808021777404	-32.096601134021114	0.04
1.5722928384894843	2.1343465653422653	66.26321978286873	-35.60512029367279	0.05
1.5963557561174386	2.0005087895038036	63.83787764541025	-38.367612877141774	0.06
1.559834396694557	1.8676950684130424	61.129766676124106	-40.48513965357951	0.07
1.5164381933232887	1.7688747476673257	58.21176255792837	-42.07738112951192	0.08
1.5088013076376812	1.7219426117379322	55.14151342542825	-43.26527619073321	0.09
1.5605346430078575	1.731436427034637	51.956488451782796	-44.15705483238887	0.1
1.6752058886203316	1.791073180073727	48.674544012967175	-44.839337675106165	0.11
1.8402897448683535	1.8871039279290738	45.29865619395247	-45.37408581588214	0.12
2.0336775663289814	2.002391224082861	41.823790344146275	-45.80081414614439	0.13
2.230650715447486	2.1201236000198724	38.243558175935036	-46.14210985370109	0.14
2.4093940476872637	2.226501920549693	34.55496839108311	-46.410389208036634	0.15
2.5544083189216686	2.31206444090953	30.76103686141709	-46.614066195690015	0.16
2.657816596468198	2.3719352268965235	26.871652576876624	-46.76147460930534	0.17
2.7190840715444518	2.4055621645002283	22.903044826501294	-46.86214245637774	0.18
2.7436994917273823	2.4161731824673476	18.876237494376404	-46.92632467057301	0.19
2.7410850118954624	2.409756070662246	14.814668029650573	-46.96380638267606	0.2
2.7221149949767196	2.393533213353912	10.740998710758172	-46.982851280287015	0.21
2.69688683466329	2.374330882121822	6.6734637277546565	-46.99009222205566	0.22
2.6732569639491475	2.357324585226416	2.6228218399138643	-46.99131282978448	0.23
2.656162027892028	2.345291221949574	-1.4087587460650342	-46.992414713695744	0.24
2.647621422097234	2.3384175462241696	-5.4263043200442125	-46.9998782967661	0.25
2.646939031427531	2.334319717962676	-9.438640834861157	-47.02044006377718	0.26
2.6507811325798505	2.32815012954747	-13.454238414476873	-47.05992427265912	0.27
2.653305539183542	2.3131113500955314	-17.477630518120463	-47.121303157004135	0.28
2.647033304643226	2.2819608702472847	-21.50700592392612	-47.20251905760504	0.29
2.6248857764392577	2.229521207489874	-25.532705829792036	-47.29496801457855	0.3
2.5825431171378037	2.15483885278909	-29.536626444519857	-47.38351905754926	0.31
2.5197895667776606	2.061585471520428	-33.49334041589857	-47.448154296928124	0.32
2.440725225867576	1.957081469188605	-37.373257797389044	-47.466192035491076	0.33
2.3529417219331905	1.8506352742653043	-41.14706987861088	-47.41379043122331	0.34
2.265847722668081	1.7518145325167276	-44.78990743862733	-47.26534969705495	0.35000000000000003
2.1883782901945454	1.668958346444649	-48.28392578337181	-46.990261286837395	0.36
2.126009413860076	1.607582107160408	-51.61908192141465	-46.54787792363023	0.37
2.0774170014721105	1.568553297134531	-54.792309336616555	-45.88236141262654	0.38
2.032037564847608	1.5466482072462129	-57.805071666553545	-44.91947816406021	0.39
1.9695304509094889	1.5305679432616386	-60.65933609750816	-43.56721174529134	0.4
1.8629135059123094	1.503153251037036	-63.35268033660573	-41.7211527779531	0.41000000000000003
1.6859598234034912	1.4411719029602479	-65.87363624902221	-39.274864881974324	0.42
1.4226483855112897	1.3169678036501022	-68.19828728466716	-36.134540501288676	0.43
1.0741725157522155	1.1030498156627586	-70.28934944570636	-32.23623537016763	0.44
0.6609712917038729	0.7794991475988472	-72.09866262956271	-27.562762955750408	0.45
0.23715611486363905	0.32718942081693286	-73.57276012463831	-22.156554743516267	0.46
-0.09845178615212666	-0.2990013947920128	-74.6602619267434	-16.125565502837738	0.47000000000000003
-0.27091387518647597	-1.049019429134486	-75.31956970171836	-9.64042536954968	0.48
-0.26335157869763287	0.46957625829492694	-75.52498592472345	-2.92167942017355	0.49
