# Supplementary material for: Proximity to the water surface markedly enhances the force production on underwater flapping wings
Source: PLoS One. 2024 Mar 13;19(3):e0299542. doi: 10.1371/journal.pone.0299542 (PMC10936826; doi:10.1371/journal.pone.0299542)
Supplement: S1 Dataset — The compressed zip directory file contains all datasets presented in this article. (ZIP) [file pone.0299542.s001.zip › Figshare_data_to_upload/STE_data_100hByC_200.csv]

CL	CD	Phi_deg	Psi_deg	t_T
-0.1702062905922499	0.7341110164113378	72.00316734580797	-10.174436835973895	0.0
0.20791832539641558	1.4590376470220774	71.79598646723844	-16.728667173926688	0.01
0.6588556146283568	1.9091863029198635	71.12391576747977	-22.637444338970397	0.02
1.0676426113795285	2.0948396514268968	69.96365196572972	-27.77781414038285	0.03
1.3486379361170835	2.122123431734548	68.32808021777404	-32.096601134021114	0.04
1.4926283524125157	2.055761111782331	66.26321978286873	-35.60512029367279	0.05
1.5338622111157914	1.94905185514226	63.83787764541025	-38.367612877141774	0.06
1.5215719956324079	1.8446925323924117	61.129766676124106	-40.48513965357951	0.07
1.504608806530103	1.7715594826403307	58.21176255792837	-42.07738112951192	0.08
1.5209149711487246	1.7444411247332028	55.14151342542825	-43.26527619073321	0.09
1.590631140013273	1.7661424912284236	51.956488451782796	-44.15705483238887	0.1
1.7155941953512932	1.830134876675015	48.674544012967175	-44.839337675106165	0.11
1.8831997460419263	1.9236602591687362	45.29865619395247	-45.37408581588214	0.12
2.0724676056285105	2.031339725640085	41.823790344146275	-45.80081414614439	0.13
2.2605089231612308	2.138399140678847	38.243558175935036	-46.14210985370109	0.14
2.427595384482493	2.232964597711755	34.55496839108311	-46.410389208036634	0.15
2.560229853882343	2.307165898381365	30.76103686141709	-46.614066195690015	0.16
2.6521938104236114	2.357304770493493	26.871652576876624	-46.76147460930534	0.17
2.7041232183445607	2.383624613344345	22.903044826501294	-46.86214245637774	0.18
2.7221214621797034	2.389799352025966	18.876237494376404	-46.92632467057301	0.19
2.7156340901461347	2.3818736568255146	14.814668029650573	-46.96380638267606	0.2
2.6950384690276117	2.36671579647887	10.740998710758172	-46.982851280287015	0.21
2.669620694364702	2.3504477233950345	6.6734637277546565	-46.99009222205566	0.22
2.6463789966305398	2.337298204139771	2.6228218399138643	-46.99131282978448	0.23
2.6295863779221262	2.328979305874488	-1.4087587460650342	-46.992414713695744	0.24
2.6208895011111166	2.324593737743396	-5.4263043200442125	-46.9998782967661	0.25
2.619423571498473	2.3207454134156715	-9.438640834861157	-47.02044006377718	0.26
2.621769066162013	2.3118092471360656	-13.454238414476873	-47.05992427265912	0.27
2.6220391638093	2.2906439654745934	-17.477630518120463	-47.121303157004135	0.28
2.612803439185056	2.2502868260232405	-21.50700592392612	-47.20251905760504	0.29
2.5871748843695572	2.1865438642122874	-25.532705829792036	-47.29496801457855	0.3
2.541101352716658	2.099975275864348	-29.536626444519857	-47.38351905754926	0.31
2.4745996128092718	1.9959297992219973	-33.49334041589857	-47.448154296928124	0.32
2.3919186994208093	1.883190491154732	-37.373257797389044	-47.466192035491076	0.33
2.300752875630798	1.772042706090885	-41.14706987861088	-47.41379043122331	0.34
2.2106415820532987	1.6723775633294309	-44.78990743862733	-47.26534969705495	0.35000000000000003
2.13072214814554	1.5921200972366123	-48.28392578337181	-46.990261286837395	0.36
2.0667206184754483	1.5356949759530125	-51.61908192141465	-46.54787792363023	0.37
2.0175665680405652	1.502514319941246	-54.792309336616555	-45.88236141262654	0.38
1.9729233149029668	1.4859886808293559	-57.805071666553545	-44.91947816406021	0.39
1.9126258370264666	1.473914319342667	-60.65933609750816	-43.56721174529134	0.4
1.809832360741926	1.448906104135925	-63.35268033660573	-41.7211527779531	0.41000000000000003
1.6384680594854335	1.3882681667863372	-65.87363624902221	-39.274864881974324	0.42
1.382687868932698	1.2656491766458604	-68.19828728466716	-36.134540501288676	0.43
1.0437499453890637	1.0555727118287574	-70.28934944570636	-32.23623537016763	0.44
0.6416818617526435	0.7406066432682579	-72.09866262956271	-27.562762955750408	0.45
0.22924303932383278	0.30405393191008745	-73.57276012463831	-22.156554743516267	0.46
-0.09727983870787592	-0.2977457020611983	-74.6602619267434	-16.125565502837738	0.47000000000000003
-0.2662314672880225	-1.0152789957741475	-75.31956970171836	-9.64042536954968	0.48
-0.2635367689519555	0.5381890037800728	-75.52498592472345	-2.92167942017355	0.49
