# Supplementary material for: Proximity to the water surface markedly enhances the force production on underwater flapping wings
Source: PLoS One. 2024 Mar 13;19(3):e0299542. doi: 10.1371/journal.pone.0299542 (PMC10936826; doi:10.1371/journal.pone.0299542)
Supplement: S1 Dataset — The compressed zip directory file contains all datasets presented in this article. (ZIP) [file pone.0299542.s001.zip › Figshare_data_to_upload/STE_data_100hByC_222.csv]

CL	CD	Phi_deg	Psi_deg	t_T
-0.180587740005671	0.6537303070336083	72.00316734580797	-10.174436835973895	0.0
0.20005164087825963	1.402459159439683	71.79598646723844	-16.728667173926688	0.01
0.6574400060183309	1.8728647091844848	71.12391576747977	-22.637444338970397	0.02
1.0731733425520171	2.0723583724022743	69.96365196572972	-27.77781414038285	0.03
1.3585039086003696	2.1064654870316093	68.32808021777404	-32.096601134021114	0.04
1.50257197369061	2.0411111867660043	66.26321978286873	-35.60512029367279	0.05
1.5396176308574954	1.9315958619833744	63.83787764541025	-38.367612877141774	0.06
1.5199931897412777	1.822562057772514	61.129766676124106	-40.48513965357951	0.07
1.4941221227181056	1.7443553801080711	58.21176255792837	-42.07738112951192	0.08
1.501405935647959	1.7126477031249627	55.14151342542825	-43.26527619073321	0.09
1.5630069460731437	1.7306197297504944	51.956488451782796	-44.15705483238887	0.1
1.6813033102933925	1.7917990182183765	48.674544012967175	-44.839337675106165	0.11
1.8439128257442476	1.8833851929947358	45.29865619395247	-45.37408581588214	0.12
2.029912951753221	1.9899742352297398	41.823790344146275	-45.80081414614439	0.13
2.2163192634716036	2.096749645747759	38.243558175935036	-46.14210985370109	0.14
2.383079467566151	2.1916832120605934	34.55496839108311	-46.410389208036634	0.15
2.5160915201708884	2.266550971653669	30.76103686141709	-46.614066195690015	0.16
2.6083532877435545	2.317109211669288	26.871652576876624	-46.76147460930534	0.17
2.659730525466734	2.342953360433724	22.903044826501294	-46.86214245637774	0.18
2.6757661736490777	2.3471753685364205	18.876237494376404	-46.92632467057301	0.19
2.665724836316023	2.335556844280802	14.814668029650573	-46.96380638267606	0.2
2.6402567906154073	2.315244098011386	10.740998710758172	-46.982851280287015	0.21
2.6092678494094352	2.2931791671564685	6.6734637277546565	-46.99009222205566	0.22
2.5804896503633485	2.2747256562801037	2.6228218399138643	-46.99131282978448	0.23
2.558797778492478	2.2627079103660357	-1.4087587460650342	-46.992414713695744	0.24
2.546167553915983	2.257012255311114	-5.4263043200442125	-46.9998782967661	0.25
2.541833063142178	2.2545412361982633	-9.438640834861157	-47.02044006377718	0.26
2.5424145984866064	2.2494939163624386	-13.454238414476873	-47.05992427265912	0.27
2.5421800255581215	2.234230493359974	-17.477630518120463	-47.121303157004135	0.28
2.5340058925934	2.201145733322907	-21.50700592392612	-47.20251905760504	0.29
2.5113960345800215	2.145424492339372	-25.532705829792036	-47.29496801457855	0.3
2.4706664395052043	2.0671495453019513	-29.536626444519857	-47.38351905754926	0.31
2.412017424281463	1.9713391046140867	-33.49334041589857	-47.448154296928124	0.32
2.3395168879971546	1.8664803514607278	-37.373257797389044	-47.466192035491076	0.33
2.260234801251849	1.762496676123746	-41.14706987861088	-47.41379043122331	0.34
2.1827305939851804	1.6688823184304673	-44.78990743862733	-47.26534969705495	0.35000000000000003
2.115006594906209	1.5932847989093468	-48.28392578337181	-46.990261286837395	0.36
2.061754700984042	1.5401517751282068	-51.61908192141465	-46.54787792363023	0.37
2.021203286412775	1.5092595886383964	-54.792309336616555	-45.88236141262654	0.38
1.98279551661308	1.4946091206396674	-57.805071666553545	-44.91947816406021	0.39
1.9266438311483522	1.484645716244093	-60.65933609750816	-43.56721174529134	0.4
1.8265565993664303	1.4625610393449462	-63.35268033660573	-41.7211527779531	0.41000000000000003
1.657231541898506	1.4060759962505656	-65.87363624902221	-39.274864881974324	0.42
1.4034522369328353	1.2891056874657287	-68.19828728466716	-36.134540501288676	0.43
1.0667436701892439	1.0863699092113397	-70.28934944570636	-32.23623537016763	0.44
0.6669437560448175	0.7806836334661316	-72.09866262956271	-27.562762955750408	0.45
0.2561637991350073	0.35563157092264913	-73.57276012463831	-22.156554743516267	0.46
-0.07030262145086083	-0.2323172979910741	-74.6602619267434	-16.125565502837738	0.47000000000000003
-0.24189752436775444	-0.9339563297451177	-75.31956970171836	-9.64042536954968	0.48
-0.24538092202675568	0.45609134213248215	-75.52498592472345	-2.92167942017355	0.49
